# Supplementary material for: Digital economy and urban economic resilience: The mediating role of technological innovation and entrepreneurial vitality
Source: PLoS One. 2024 Jun 28;19(6):e0303782. doi: 10.1371/journal.pone.0303782 (PMC11213324; doi:10.1371/journal.pone.0303782)
Supplement: S1 Data — (XLSX) [file pone.0303782.s001.xlsx]

## Sheet: Sheet2
Num	UER	DE	ind	fdi	gov	lninf	mark	urban	Tec	Entre
1	0.473406	0.003315	0.769675	0.028036	0.18498	4.53888	7.83	0.862	19.47	0.088356
2	0.368967	0.000509	0.45907	0.074577	0.128689	7.74307	3.48	0.805	9.74391	0.137323
3	0.128172	0.000453	0.400665	0.00581	0.054187	4.22345	5.3	0.5166	2.39148	0.197258
4	0.162146	0.000248	0.309786	0.012831	0.046957	3.94761	5.3	0.5214	1.9076	0.190507
5	0.148493	0.000319	0.477217	0.036333	0.08097	6.12401	5.3	0.495	3.46617	0.157667
6	0.126105	0.000143	0.326631	0.015179	0.056991	3.24915	5.3	0.4538	0.934742	0.159985
7	0.103055	0.000137	0.291626	0.000728	0.049391	2.00545	5.3	0.4033	0.730906	0.177014
8	0.102905	0.000227	0.313639	0.011751	0.052487	1.71216	5.3	0.3691	1.53385	0.158715
9	0.150489	0.000156	0.396882	0.010786	0.074188	2.77273	5.3	0.4642	0.329475	0.133902
10	0.107098	0.000151	0.301085	0.003331	0.064391	1.86476	5.3	0.4071	0.536988	0.141795
11	0.119177	0.000194	0.359995	0.007315	0.04506	1.30458	5.3	0.4451	1.09479	0.220736
12	0.174434	0.000236	0.348537	0.023055	0.087035	1.97941	5.3	0.488	2.09986	0.212911
13	0.144969	0.000145	0.286523	0.010235	0.040095	1.53533	5.3	0.4033	1.524	0.19203
14	0.354025	0.00079	0.535128	0.021087	0.082621	7.53931	4.7	0.8335	6.0435	0.131599
15	0.216641	0.000188	0.452722	0.008143	0.076627	5.67716	4.7	0.5649	0.619816	0.123256
16	0.245793	0.00017	0.290522	0.022178	0.088307	4.30131	4.7	0.604	1.06987	0.12326
17	0.179036	0.000162	0.298662	0.01098	0.085678	1.52952	4.7	0.5275	1.32081	0.157741
18	0.177372	0.000154	0.367794	0.015732	0.075892	2.29906	4.7	0.4787	1.90362	0.141968
19	0.208219	0.000139	0.391565	0.008752	0.082927	3.61613	4.7	0.4787	0.556328	0.138826
20	0.164011	0.000183	0.39762	0.004721	0.087657	1.98471	4.7	0.469	1.05505	0.160555
21	0.110798	0.000161	0.333293	0.01276	0.039981	0.677402	4.7	0.3951	0.735465	0.158384
22	0.107984	0.000168	0.309872	0.001954	0.095274	0.784441	4.7	0.402	0.726094	0.149585
23	0.115833	0.000187	0.215777	0.005136	0.078434	1.16226	4.7	0.4239	0.752589	0.13535
24	0.111717	0.000138	0.362276	0.010959	0.088887	0.727133	4.7	0.3984	0.418808	0.152867
25	0.398088	0.000516	0.5869	0.026271	0.069548	7.10841	4.68	0.637	3.52192	0.138678
26	0.586902	0.000301	0.452794	0.026648	0.057381	10.514	4.68	0.805	2.23625	0.13123
27	0.471141	0.000296	0.262665	0.007955	0.075929	14.1485	4.68	0.9382	0.628001	0.168527
28	0.11475	0.000315	0.307247	0.001762	0.045856	1.80474	4.68	0.3035	0.439226	0.161978
29	0.126723	0.0002	0.243971	0.002155	0.050558	2.83037	4.37	0.2916	0.365511	0.18362
30	0.224076	0.000306	0.373368	0.025486	0.107557	15.8028	4.68	0.7066	1.33375	0.237781
31	0.221448	0.000205	0.367377	0.005487	0.056671	1.50495	4.68	0.6835	0.384558	0.159943
32	0.184129	0.000156	0.231053	0.004585	0.059458	4.17514	4.68	0.4926	0.33187	0.199914
33	0.114279	0.000107	0.300225	0.011993	0.034008	1.85249	4.68	0.4463	0.117729	0.198981
34	0.340804	0.000677	0.441159	0.060076	0.104827	8.61088	6.44	0.6644	7.52605	0.11408
35	0.50018	0.000631	0.41471	0.115638	0.105863	6.91929	6.44	0.6865	13.079	0.149678
36	0.200063	0.00022	0.419884	0.029687	0.086302	3.81115	6.44	0.4222	5.24175	0.123876
37	0.275723	0.0002	0.331768	0.012081	0.095657	5.96547	6.44	0.629	1.39482	0.077027
38	0.295725	0.000179	0.320164	0.021773	0.09806	5.13286	6.44	0.697	2.04796	0.104691
39	0.188021	0.0002	0.350884	0.073906	0.116265	4.2472	6.44	0.4355	1.45998	0.10045
40	0.224546	0.000205	0.348763	0.031099	0.092815	3.17548	6.44	0.4143	1.49205	0.126397
41	0.457309	0.00017	0.375688	0.058163	0.114515	3.04883	6.44	0.4837	1.93206	0.140238
42	0.213471	0.000192	0.326427	0.020116	0.104409	2.57158	6.44	0.4625	1.60333	0.155604
43	0.233524	0.000167	0.304995	0.028431	0.112718	5.95943	6.44	0.437	1.36513	0.111917
44	0.461601	0.000184	0.235206	0.115406	0.100261	7.65244	6.44	0.6595	2.12652	0.130099
45	0.15711	0.000124	0.276126	0.022429	0.120187	2.72548	5.64	0.4235	1.12496	0.114682
46	0.128593	0.000119	0.277595	0.011336	0.106914	1.08504	6.44	0.24	0.759531	0.162824
47	0.137065	0.000143	0.389995	0.044153	0.108152	1.85567	6.44	0.4806	0.682545	0.12012
48	0.220106	0.0005	0.407741	0.01248	0.072104	7.76188	5.64	0.5332	3.8514	0.118206
49	0.176555	0.000246	0.394561	0.017934	0.046173	3.00016	5.64	0.571	1.47469	0.092632
50	0.146053	0.00016	0.287033	0.011156	0.039494	1.53016	5.64	0.3646	0.644897	0.17483
51	0.216564	0.000134	0.319807	0.020452	0.037692	5.28807	5.64	0.491	0.628366	0.142542
52	0.183014	0.000178	0.376005	0.02082	0.061693	1.31416	4.68	0.46	0.858407	0.156726
53	0.311403	0.000223	0.311669	0.018665	0.066859	2.80134	5.64	0.632	0.529142	0.146858
54	0.185959	0.000187	0.338068	0.00845	0.031356	1.75943	5.64	0.2655	0.386801	0.188575
55	0.165076	0.000139	0.330689	0.01018	0.044308	1.28863	5.64	0.3755	0.409796	0.254926
56	0.256962	0.000524	0.506294	0.012089	0.070793	4.14175	5.02	0.4566	5.82905	0.139484
57	0.121754	0.000158	0.37321	0.005022	0.069117	1.54578	5.02	0.382	1.24967	0.107388
58	0.206463	0.000164	0.31567	0.010683	0.069375	2.92747	5.02	0.591	1.12758	0.084509
59	0.340683	0.000155	0.241232	0.009156	0.06766	3.49265	5.02	0.7702	1.21324	0.054981
60	0.169201	0.000155	0.21829	0.004288	0.05339	2.26984	5.02	0.6115	1.44841	0.103873
61	0.329697	0.000272	0.14363	0.007286	0.035261	10.9595	5.02	0.4567	7.12343	0.115275
62	0.230615	0.00013	0.304297	0.023424	0.043647	6.15994	5.02	0.7308	2.43072	0.092825
63	0.198193	0.000187	0.431598	0.015576	0.050343	2.00306	5.02	0.32	2.10023	0.109597
64	0.240398	0.000138	0.280498	0.002803	0.084405	4.93312	5.02	0.52	0.765912	0.096139
65	0.229334	0.000183	0.426688	0.020099	0.06463	3.43731	5.02	0.523	2.22246	0.09362
66	0.242789	0.000124	0.343332	0.012865	0.058353	0.901213	5.02	0.5885	1.3807	0.126209
67	0.083371	7.3e-05	0.351348	0.00921	0.046094	0.367761	5.02	0.39	0.431346	0.133006
68	0.368374	0.003161	0.577439	0.042397	0.175537	4.03963	6.34	0.893	20.1325	0.15506
69	0.481925	0.001101	0.523068	0.037477	0.101923	16.4341	9.18	0.797	18.2695	0.083779
70	0.567854	0.000544	0.433918	0.032902	0.089388	12.4594	9.18	0.722	58.2265	0.074974
71	0.154796	0.000217	0.396346	0.026654	0.088702	2.66612	9.18	0.554	6.57827	0.118746
72	0.538318	0.000399	0.418069	0.055054	0.096401	8.90052	9.18	0.652	28.8785	0.080465
73	0.608252	0.000731	0.424505	0.054338	0.101129	9.47999	9.18	0.713	91.6441	0.098739
74	0.176541	0.000284	0.383705	0.034294	0.090287	3.93646	9.18	0.576	36.7944	0.114497
75	0.14716	0.000168	0.38881	0.027926	0.126624	3.31565	9.18	0.532	3.18104	0.089652
76	0.201939	0.00014	0.397846	0.061911	0.121082	4.39249	9.18	0.52	3.37077	0.155049
77	0.172181	0.000165	0.378244	0.039335	0.097078	1.94834	9.18	0.54	3.82722	0.172789
78	0.268033	0.000259	0.38278	0.051631	0.082911	4.52777	9.18	0.579	10.288	0.101696
79	0.395649	0.000292	0.407705	0.050508	0.077055	7.032	9.18	0.63	26.3884	0.088516
80	0.218526	0.000178	0.384581	0.037785	0.088802	3.27549	9.18	0.568	9.54447	0.084991
81	0.144525	0.000136	0.375998	0.009277	0.091591	2.36534	9.18	0.498	1.36732	0.162658
82	0.624429	0.001096	0.500508	0.043454	0.11157	7.04316	8.38	0.739	40.2409	0.111155
83	0.523057	0.000504	0.412425	0.029945	0.10824	4.47606	8.38	0.69	63.4958	0.107247
84	0.407459	0.000292	0.453812	0.00193	0.00837	2.8482	8.38	0.663	13.5258	0.367801
85	0.358403	0.000339	0.381756	0.041513	0.083732	9.4272	8.38	0.544	27.8531	0.104788
86	0.33908	0.000242	0.385153	0.039957	0.080341	7.46457	8.38	0.533	26.5875	0.101324
87	0.420883	0.000271	0.399294	0.015598	0.071849	2.91584	8.38	0.593	17.5837	0.111163
88	0.371825	0.000342	0.447358	0.006126	0.075404	3.023	8.38	0.6	23.973	0.131902
89	0.18632	0.000173	0.368195	0.003189	0.062126	3.16373	8.38	0.448	5.56721	0.104908
90	0.286215	0.000328	0.50037	0.009017	0.110935	6.58831	8.38	0.643	6.12434	0.094267
91	0.25136	0.000267	0.431359	0.003353	0.072653	4.36605	8.38	0.56	16.9836	0.098384
92	0.139938	0.000215	0.411898	0.003585	0.071808	1.59951	8.38	0.505	4.84828	0.112218
93	0.282601	0.000575	0.39218	0.032198	0.093085	6.60507	6.53	0.646	14.8797	0.107434
94	0.196124	0.000206	0.276607	0.040538	0.084409	7.59653	6.53	0.563	18.58	0.11877
95	0.120914	0.000138	0.32167	0.042017	0.078642	3.54036	6.53	0.466	5.36252	0.098629
96	0.212586	0.000164	0.27088	0.014748	0.100602	4.36564	6.53	0.637	2.87459	0.081315
97	0.138747	0.000177	0.260631	0.055982	0.079562	4.59875	6.53	0.594	5.43721	0.080479
98	0.186268	0.000133	0.252072	0.035061	0.068608	4.4225	6.53	0.557	1.69507	0.103012
99	0.263712	0.000224	0.233669	0.026538	0.078283	6.41509	2.95	0.4861	11.1725	0.095818
100	0.098019	0.000123	0.30477	0.014499	0.059548	1.57614	6.53	0.381	0.814743	0.091208
101	0.146202	0.000177	0.419947	0.035698	0.120113	4.27385	6.53	0.428	2.85599	0.093331
102	0.127631	0.000121	0.27931	0.027552	0.086842	2.33039	6.53	0.434	4.4205	0.103033
103	0.061904	8.3e-05	0.326348	0.004912	0.065322	1.25666	6.53	0.333	0.913433	0.064603
104	0.064018	9.7e-05	0.323035	0.022533	0.048555	1.57263	6.53	0.331	0.451304	0.128794
105	0.13726	8.8e-05	0.323412	0.0175	0.069124	1.46139	6.53	0.374	1.33878	0.132715
106	0.08135	7.2e-05	0.341834	0.027553	0.054327	1.7745	6.53	0.313	0.60574	0.124854
107	0.151252	0.000144	0.353432	0.031345	0.110045	4.34863	6.53	0.46	3.27077	0.112487
108	0.294463	0.000121	0.326755	0.030009	0.101817	2.6026	6.53	0.45	7.05108	0.114397
109	0.310844	0.000473	0.458824	0.022082	0.085654	3.81423	6.84	0.633	7.1819	0.119828
110	1.23427	0.000773	0.479822	0.043893	0.146013	17.9639	4.71	0.885	28.8244	0.13664
111	0.181362	0.000148	0.322229	0.015531	0.060847	2.40123	6.84	0.509	1.50383	0
112	0.181346	0.000179	0.33472	0.004904	0.053257	1.21434	6.34	0.515	1.7008	0.114803
113	0.354192	0.000285	0.341433	0.024425	0.056683	2.13198	6.84	0.593	8.53952	0.11785
114	0.144866	0.000191	0.361181	0.032414	0.063394	1.65693	6.84	0.479	3.80843	0.121638
115	0.1513	0.000174	0.340531	0.005628	0.054433	0.756222	6.84	0.511	1.73261	0.115743
116	0.186247	0.000165	0.311514	0.008994	0.067853	1.37919	6.84	0.475	3.31752	0.12221
117	0.151133	0.000177	0.35224	0.006605	0.058562	1.0318	6.84	0.492	2.20141	0.163122
118	0.314025	0.000544	0.359849	0.054944	0.068833	3.80454	5.87	0.6714	3.94098	0.099875
119	0.241591	0.000109	0.289898	0.008416	0.090474	4.75803	5.87	0.5913	1.97574	0.073687
120	0.286756	0.000135	0.267021	0.017655	0.088866	3.36311	5.87	0.6173	1.1298	0.087258
121	0.202116	0.00016	0.328272	0.039716	0.080412	2.85573	5.87	0.4423	0.940643	0.127817
122	0.20094	0.000188	0.273533	0.049222	0.0891	8.29991	5.87	0.6311	1.81343	0.112238
123	0.211089	0.000109	0.264927	0.021952	0.09079	2.6455	5.87	0.48	2.18695	0.103686
124	0.107344	0.000136	0.350913	0.044894	0.082373	0.759262	5.87	0.4099	0.61965	0.135651
125	0.089389	0.00012	0.283644	0.036918	0.087379	1.31946	5.87	0.3835	0.654566	0.096653
126	0.09935	9e-05	0.23673	0.02581	0.085662	1.21589	5.87	0.368	0.847271	0.120488
127	0.178296	0.000108	0.282838	0.015336	0.102343	2.44654	5.87	0.375	0.464727	0.103527
128	0.177686	0.000111	0.297002	0.034525	0.085933	1.14607	5.87	0.4174	0.311014	0.123429
129	0.405277	0.000749	0.530936	0.020732	0.073853	10.4864	7.02	0.6411	18.1475	0.098466
130	0.28419	0.000514	0.47442	0.035474	0.084175	7.50986	7.02	0.6652	9.55077	0.103656
131	0.246612	0.000243	0.3622	0.008855	0.062064	7.97867	7.02	0.6336	8.81312	0.078953
132	0.184219	0.000159	0.327801	0.004951	0.063687	4.86072	7.02	0.5022	3.48825	0.08883
133	0.394464	0.000393	0.247486	0.003387	0.050542	10.2473	7.02	0.6127	11.0108	0.085115
134	0.263371	0.000312	0.349415	0.017624	0.06179	5.11694	7.02	0.543	6.90856	0.08813
135	0.273154	0.000218	0.340837	0.013159	0.070661	3.70442	7.02	0.479	5.97539	0.115039
136	0.126034	0.00016	0.348543	0.016345	0.071495	3.25974	7.02	0.459	4.89965	0.111145
137	0.164282	0.000198	0.384701	0.002808	0.059938	2.75603	7.02	0.5121	3.96068	0.091315
138	0.33191	0.000252	0.379171	0.022246	0.064634	7.13948	7.02	0.577	10.4846	0.086838
139	0.149362	0.000198	0.364191	0.020216	0.056422	5.63322	0.06	0.4791	6.42215	0.113489
141	0.103024	0.000184	0.400437	0.006268	0.050988	3.6346	7.02	0.5004	2.18501	0.113876
142	0.10197	0.000155	0.339025	0.006302	0.048733	2.69323	7.02	0.4477	2.93403	0.082456
143	0.096842	0.000141	0.30323	0.00382	0.050308	2.98143	7.02	0.413	2.24594	0.117704
144	0.162252	0.000178	0.367093	0.037054	0.071942	3.68019	7.02	0.4783	6.81902	0.145081
145	0.069626	0.000116	0.306394	0.003336	0.0713	1.20226	7.02	0.3235	1.24779	0.101072
146	0.335395	0.000731	0.394477	0.040207	0.100871	4.43136	6.34	0.648	7.91925	0.114317
147	0.117706	0.000131	0.339988	0.014124	0.045735	2.36759	6.34	0.378	0.713439	0.088419
148	0.162798	0.000201	0.311679	0.04225	0.06596	2.61574	6.34	0.4613	3.94041	0.092604
149	0.16061	0.000152	0.273698	0.013386	0.080708	2.33376	6.34	0.4533	1.95614	0.091397
150	0.147687	0.000154	0.29467	0.006687	0.052035	1.6725	6.34	0.405	1.28546	0.077517
151	0.212896	0.000117	0.180812	0.04633	0.055973	4.1761	6.34	0.498	2.40252	0.093954
152	0.11566	0.000183	0.309822	0.023008	0.060918	1.74874	6.34	0.429	2.14334	0.072004
153	0.207282	0.000176	0.231953	0.021834	0.051649	3.14324	6.34	0.488	2.86216	0.103319
154	0.122851	0.0001	0.206834	0.011335	0.043479	1.47656	6.34	0.334	1.94271	0.124359
155	0.096675	0.000111	0.213243	0.014595	0.046683	1.15658	6.34	0.409	2.90605	0.108937
156	0.11317	0.000116	0.182347	0.036767	0.044818	2.75326	6.34	0.4092	1.09624	0.091726
157	0.170378	0.00015	0.24081	0.039581	0.0562	1.28091	7.02	0.463	1.83938	0.082537
158	0.115117	0.000104	0.298249	0.011428	0.039548	0.979381	6.34	0.3485	0.944158	0.085187
159	0.070995	0.000132	0.281579	0.008295	0.043141	0.81257	4.37	0.3154	0.588103	0.085632
160	0.094492	9.6e-05	0.321248	0.014725	0.035249	0.960047	6.34	0.3625	0.378378	0.122842
161	0.088849	7.3e-05	0.258517	0.013299	0.034617	0.585192	6.34	0.315	0.276539	0.125422
162	0.091507	7.7e-05	0.300971	0.011469	0.037838	1.07163	6.34	0.298	0.415873	0.118003
163	0.480756	0.001038	0.489409	0.035914	0.099562	9.33949	5.83	0.7869	14.0951	0.098226
164	0.259054	0.000152	0.301946	0.022742	0.058145	4.82122	5.83	0.5895	3.02576	0.090053
165	0.234518	0.000187	0.35879	0.008138	0.078361	2.2161	5.83	0.434	1.40946	0.082738
166	0.332765	0.00019	0.282451	0.005588	0.053245	3.68067	5.83	0.5199	3.5879	0.104697
167	0.179364	0.000131	0.292451	0.009478	0.045686	2.12938	5.83	0.505	1.56334	0.104365
168	0.268636	0.000143	0.285339	0.018157	0.053605	8.37065	5.83	0.5857	1.38902	0.106193
169	0.222063	0.000124	0.299977	0.012805	0.041785	2.2524	5.83	0.482	1.14607	0.078343
170	0.234261	9.3e-05	0.322869	0.013511	0.053829	1.12687	5.83	0.48	0.998298	0.131298
171	0.125638	0.000144	0.316727	0.0046	0.042495	1.14682	5.83	0.4505	0.851064	0.085222
172	0.062656	9.6e-05	0.338858	0.001426	0.04938	1.03585	5.83	0.4252	0.680737	0.078845
173	0.159659	0.000131	0.343492	0.016947	0.054538	1.64268	5.83	0.479	1.02625	0.096564
174	0.250334	8.9e-05	0.328983	0.007747	0.032957	1.90825	5.83	0.4288	0.851966	0.124776
175	0.295407	0.000737	0.395593	0.029897	0.075771	6.02784	5.74	0.6849	9.8276	0.103191
176	0.289218	0.000172	0.310324	0.02029	0.069821	4.3591	5.74	0.5619	4.44049	0.072498
177	0.194951	0.000235	0.314125	0.027807	0.057545	4.30458	5.74	0.531	5.22337	0.072601
178	0.171633	0.000145	0.346324	0.018508	0.059998	2.56768	5.74	0.4412	1.20988	0.060448
179	0.139251	9.6e-05	0.359931	0.006486	0.045165	1.19878	5.74	0.3849	0.744316	0.081994
180	0.19612	0.000133	0.30067	0.006349	0.038761	1.4949	5.74	0.4767	1.50584	0.062885
181	0.117004	0.000133	0.346299	0.010983	0.051841	1.81942	5.74	0.433	1.47577	0.072679
182	0.10601	0.000156	0.61389	0.009223	0.061515	2.48305	5.74	0.3926	0.610697	0.077577
183	0.099189	0.000117	0.347679	0.008961	0.038373	1.87048	5.74	0.3962	1.34202	0.099861
184	0.141643	0.000125	0.311658	0.031567	0.070568	1.65031	5.74	0.445	1.02493	0.078667
185	0.091198	0.000102	0.376194	0.031427	0.04831	1.43693	5.74	0.403	0.882494	0.083391
186	0.184424	0.000103	0.403297	0.005432	0.056221	0.778783	5.74	0.3993	0.58935	0.091519
187	0.144275	0.000109	0.294038	0.012805	0.046696	1.28651	5.74	0.3619	1.33397	0.061336
188	0.696291	0.001595	0.612	0.022199	0.077971	12.3625	7.91	0.8413	21.1873	0.106712
189	0.169892	0.000133	0.488504	0.018812	0.071768	2.19594	7.91	0.5277	1.91993	0.074005
190	2.50863	0.003518	0.524055	0.025818	0.113454	33.8783	7.91	1	141.907	0.127727
191	0.992403	0.000765	0.432286	0.061494	0.100218	31.6291	7.91	0.878	32.2517	0.087432
192	0.1106	0.000261	0.43083	0.017498	0.06666	4.62009	6.84	0.6934	7.52965	0.05978
193	0.455586	0.000645	0.355413	0.021146	0.054593	8.52188	7.91	0.9286	42.2572	0.097303
194	0.364374	0.000214	0.376709	0.027842	0.06455	8.16891	7.91	0.628	13.3325	0.085867
195	0.096588	0.000195	0.398015	0.002021	0.046708	2.03257	7.91	0.3726	0.819341	0.123842
196	0.077333	0.000106	0.417245	0.001307	0.038215	0.665966	7.91	0.3592	0.475502	0.161676
197	0.130841	0.00016	0.384012	0.050178	0.068964	2.37292	7.91	0.28	1.96065	0.082998
198	0.583994	0.000304	0.361887	0.048386	0.076949	5.59426	7.91	0.6219	7.01105	0.125031
199	0.073629	0.000134	0.401461	0.009305	0.067803	1.449	7.91	0.4327	0.942813	0.093587
200	0.106196	9e-05	0.374753	0.035772	0.060916	0.720046	7.91	0.5455	0.360023	0.138709
201	0.116261	0.000122	0.393554	0.01993	0.058876	1.0687	7.91	0.4018	0.959651	0.118206
202	0.115603	0.000135	0.366713	0.020156	0.045955	2.09768	7.91	0.4697	2.98313	0.125957
203	0.16736	0.000116	0.415459	0.024755	0.083127	2.28331	7.91	0.4765	0.859544	0.103661
204	0.552869	0.001551	0.486591	0.041607	0.065014	69.3019	7.91	0.886	103.902	0.157297
205	0.873877	0.000594	0.409407	0.021511	0.082287	7.13196	7.91	0.8787	62.8342	0.186432
206	0.126467	0.000161	0.383066	0.012565	0.041847	1.56393	7.91	0.6315	6.47641	0.068222
207	0.177192	0.000115	0.304162	0.009002	0.038101	0.633498	7.91	0.476	1.91394	0.088755
208	0.160671	8.7e-05	0.345703	0.012289	0.063003	0.314575	7.91	0.3717	0.887801	0.082159
209	0.27019	0.000462	0.486687	0.010905	0.08424	4.62972	5.3	0.546	1.48702	0.143925
210	0.235936	0.000206	0.27864	0.014368	0.056627	4.23501	5.3	0.5801	2.27054	0.104134
211	0.142533	0.000238	0.350545	0.001669	0.060824	1.44519	5.3	0.2358	1.68264	0.093496
212	0.094399	9.5e-05	0.243118	0.018289	0.060484	1.83269	5.3	0.349	0.49155	0.13972
213	0.159833	0.000172	0.349886	0.011714	0.074636	4.60635	5.3	0.523	0.941092	0.078739
214	0.198464	0.000137	0.334365	0.001926	0.068393	6.18394	5.3	0.456	0.186016	0.144405
215	0.08604	7.9e-05	0.309147	0.015172	0.039542	2.14229	5.3	0.3265	0.383465	0.115079
216	0.055346	6e-05	0.360705	0.021531	0.034189	1.38551	5.3	0.4266	0.229301	0.106429
217	0.064406	0.000103	0.340752	0.003829	0.047985	1.24117	5.3	0.4159	0.730098	0.147512
218	0.100498	0.00014	0.263007	0.002328	0.059758	0.957745	5.3	0.297	0.121989	0.121331
219	0.069894	8.9e-05	0.315348	0.015	0.039348	1.20472	5.3	0.4856	0.308682	0.104071
220	0.102019	8.8e-05	0.352567	0.001086	0.045632	0.455473	5.3	0.2931	0.151824	0.0947
221	0.133071	7.3e-05	0.275786	0.004657	0.051621	1.2707	5.3	0.3465	0.160471	0.114428
222	0.097544	9.9e-05	0.303853	0.002939	0.061464	0.756134	5.3	0.3252	0.105447	0.138392
223	0.442915	0.000641	0.678694	0.036879	0.07223	10.5522	4.71	0.557	2.57951	0.062283
224	0.271082	0.000432	0.645433	0.051205	0.174608	6.64603	6.84	0.6723	0.361197	0.09954
225	0.249839	0.000613	0.468281	0.067931	0.148664	3.72402	6.28	0.55	5.14491	0.185842
226	0.306019	0.00133	0.49999	0.061746	0.097933	5.77281	5.86	0.67	17.3913	0.087062
227	0.175512	0.000116	0.288449	0.001707	0.037339	2.78202	5.86	0.4269	0.987466	0.060923
228	0.327528	0.000225	0.205925	0.015181	0.076631	5.47001	5.86	0.6164	7.24261	0.070612
229	0.099824	0.000129	0.259868	0.002769	0.072602	1.84493	5.86	0.3992	0.739563	0.068699
230	0.097798	0.000178	0.242688	0.010885	0.058983	1.54417	5.86	0.4299	2.23047	0.075876
231	0.123233	0.000212	0.319449	0.017263	0.055206	2.73095	5.86	0.4184	2.44019	0.073395
232	0.123647	0.000148	0.35103	0.003699	0.056415	1.26887	5.86	0.3466	0.507549	0.064708
233	0.081396	9.1e-05	0.259971	0.003649	0.041229	1.78469	5.86	0.3995	0.540894	0.086043
234	0.101995	9.5e-05	0.211682	0.009368	0.029609	0.743957	5.86	0.4023	0.469373	0.059403
235	0.12105	0.000181	0.2551	0.008526	0.065577	2.08521	5.86	0.412	1.04966	0.070165
236	0.084779	0.000111	0.247125	0.00527	0.042047	1.45464	5.86	0.3755	0.366305	0.096301
237	0.07982	0.000129	0.255504	0.015933	0.050575	1.47662	5.86	0.3577	1.03478	0.106153
238	0.136968	0.000118	0.230876	0.002965	0.061612	0.780991	5.86	0.3935	1.01492	0.088311
239	0.056323	8.7e-05	0.298667	0.003343	0.042092	0.642476	5.86	0.3093	0.296692	0.085847
240	0.102292	8.9e-05	0.28231	0.003243	0.040673	0.281592	5.86	0.3431	0.264083	0.109306
241	0.15471	0.000195	0.266063	0.0068	0.06184	1.41849	5.86	0.3656	0.994865	0.098345
242	0.088715	7.7e-05	0.349224	0.001563	0.039009	0.208012	5.86	0.3126	0.364664	0.070546
243	0.055201	7.7e-05	0.256049	0.002974	0.038824	0.813654	5.86	0.3445	0.738242	0.062864
244	0.274327	0.000515	0.530472	0.013017	0.135274	3.06831	3.63	0.5773	4.72082	0.11633
245	0.103893	0.000108	0.321083	0.003138	0.115394	0.995644	3.63	0.3352	0.186683	0.113497
246	0.051229	0.000134	0.425228	0.001918	0.075455	0.498769	3.63	0.374	0.5765	0.10349
247	0.093908	0.000116	0.450182	0.009319	0.092803	1.28158	3.63	0.3052	0.714912	0.108031
248	0.283809	0.000687	0.501936	0.032799	0.125657	6.22225	5.18	0.6605	4.0053	0.086998
249	0.120875	0.000129	0.278539	0.001495	0.072985	1.29855	5.18	0.4008	0.296665	0.084253
250	0.198482	0.000158	0.277029	0.002797	0.088135	1.30285	5.18	0.4528	2.31665	0.071419
251	0.102106	0.000115	0.363737	0.010572	0.087231	0.934579	5.18	0.35	0.205924	0.083476
252	0.089169	7.4e-05	0.323786	0.000556	0.070088	0.678901	5.18	0.2704	0.062756	0.1136
253	0.109625	0.000132	0.412437	0.003159	0.099361	1.78614	5.18	0.3218	0.454509	0.182983
254	0.135768	0.00013	0.342492	0.004634	0.130449	0.765356	5.18	0.3433	0.105432	0.107782
255	0.090693	9.9e-05	0.295698	0.007013	0.078505	0.629162	5.18	0.3838	0.093966	0.11896
256	0.311735	0.001119	0.547234	0.033516	0.082316	7.35194	4.37	0.6905	10.6021	0.111288
257	0.169438	0.000164	0.290943	0.005778	0.081221	5.47697	6.53	0.6223	0.680029	0.065217
258	0.163748	0.00017	0.263814	0.00302	0.043607	3.42885	4.37	0.4304	1.86735	0.06515
259	0.122101	0.000187	0.271814	0.002974	0.043015	1.82198	4.37	0.4294	1.29471	0.085516
260	0.096517	0.00014	0.307133	0.00315	0.04305	1.43075	4.37	0.3282	0.480688	0.102485
261	0.185179	0.000205	0.188414	0.000904	0.108435	0.815766	4.37	0.3342	0.67408	0.085974
262	0.137946	0.000154	0.366977	0.002658	0.036379	0.767181	4.37	0.4211	0.775966	0.06651
263	0.124848	0.000225	0.240236	0.000589	0.078634	1.24902	4.37	0.4856	0.350697	0.174695
264	0.102946	0.000148	0.363439	0.001342	0.042587	1.7904	4.37	0.363	0.273691	0.086681
265	0.095554	0.000107	0.355814	0.01934	0.045445	0.787604	7.91	0.37	0.436606	0.09118
266	0.336257	0.000492	0.491165	0.000811	0.063594	6.70708	3.48	0.7734	3.34674	0.071515
267	0.436292	0.00031	0.167304	2.7e-06	0.046756	18.0667	3.48	0.9335	1.4359	0.107517
268	0.594223	0.000323	0.164948	2.8e-06	0.048894	18.7767	3.48	0.631	7.05268	0.065328
269	0.118028	0.000111	0.313997	0.000873	0.045547	3.20983	3.48	0.405	0.949751	0.128843
270	0.086053	0.000125	0.414989	0.000889	0.052105	1.61607	6.44	0.2992	0.497835	0.0994
271	0.127173	0.000115	0.331012	0.000497	0.037271	1.42322	3.48	0.2886	0.338365	0.078204
272	0.142567	0.000164	0.345891	0.002847	0.040012	2.93354	3.48	0.3598	0.595875	0.082194
273	0.104302	7.9e-05	0.310644	0.001169	0.057961	2.34421	3.48	0.3016	0.266094	0.149356
274	0.165222	0.000184	0.354309	0.000651	0.034265	4.24631	3.48	0.5109	1.23153	0.096348
275	0.066149	0.000143	0.238053	0.000426	0.097644	0.879389	3.48	0.2596	0.19084	0.113136
276	0.084974	4.4e-05	0.440107	0.000549	0.05347	0.660311	3.48	0.2443	0.391949	0.103379
277	0.056632	5e-05	0.440567	0.001702	0.066057	0.212372	3.48	0.214	0.062851	0.104561
278	0.205835	0.000303	0.446744	0.003642	0.059505	3.3842	2.54	0.6382	1.48564	0.079768
279	0.293238	0.000327	0.419974	0.012248	0.097925	8.86607	3.99	0.7287	1.7821	0.086395
280	0.188045	0.000206	0.299332	0.000807	0.098581	9.16769	3.99	0.6946	1.73001	0.083878
281	0.120173	0.000129	0.307582	0.012806	0.080581	3.28236	3.99	0.4213	0.316651	0.104816
282	0.129407	0.000101	0.477868	0.024426	0.059655	3.51215	3.99	0.3095	0.264614	0.137058
283	0.080258	9.2e-05	0.386615	0.000393	0.056183	3.34889	3.99	0.3552	0.356849	0.130233
284	0.416058	0.000541	0.527593	0.006115	0.141583	8.64648	2.95	0.826	4.86064	0.060932
285	0.786738	0.000352	0.101461	0.00113	0.063572	30.0035	2.95	0.9844	8.57244	0.0872
286	0.57766	0.003561	0.774695	0.028392	0.185405	6.52924	8.31	0.862	21.0532	0.076841
287	0.380283	0.00058	0.466119	0.073516	0.1365	8.21727	3.38	0.8155	11.5669	0.122432
288	0.135662	0.000496	0.401616	0.011897	0.060503	4.26228	5.58	0.5332	2.71155	0.10506
289	0.182255	0.000265	0.317196	0.013249	0.051367	3.96427	5.58	0.536	2.00691	0.085342
290	0.157064	0.000361	0.47331	0.034791	0.09537	6.20863	5.58	0.5041	3.15396	0.080273
291	0.132533	0.000159	0.33712	0.016702	0.061056	3.28178	5.58	0.4658	0.905283	0.093669
292	0.118654	0.000147	0.30162	0.00411	0.05588	2.12837	5.58	0.4143	1.01411	0.102626
293	0.122163	0.000231	0.311249	0.012772	0.058778	1.74428	5.58	0.3935	1.79802	0.088668
294	0.158301	0.000174	0.408463	0.012773	0.086386	2.82445	5.58	0.4763	0.431246	0.09482
295	0.111591	0.000166	0.314206	0.006966	0.069813	1.889	5.58	0.4192	0.642046	0.096397
296	0.124465	0.000202	0.360603	0.007993	0.050697	1.29628	5.58	0.4572	1.18032	0.103172
297	0.183964	0.000247	0.349607	0.021818	0.09594	1.9913	5.58	0.496	2.58599	0.098113
298	0.143246	0.000151	0.295827	0.011453	0.050181	1.54467	5.58	0.4139	1.77021	0.128167
299	0.422528	0.000852	0.547589	0.021365	0.09114	7.9379	4.89	0.8376	6.43997	0.081203
300	0.218748	0.000203	0.454234	0.014243	0.087124	5.97837	4.89	0.5795	0.753627	0.08829
301	0.272294	0.000199	0.296035	0.024723	0.09449	4.36548	4.89	0.6076	2.27701	0.077715
302	0.200759	0.000183	0.309018	0.01327	0.100476	1.65282	4.89	0.545	1.62315	0.098468
303	0.190272	0.00017	0.360497	0.016065	0.081857	2.42394	4.89	0.5002	2.13526	0.101433
304	0.210478	0.000151	0.397719	0.008399	0.083654	3.71758	4.89	0.5002	0.853026	0.116094
305	0.166677	0.000198	0.42278	0.007681	0.100581	2.33966	4.89	0.481	1.15005	0.093665
306	0.126092	0.000187	0.335776	0.012009	0.038466	0.833558	4.89	0.3964	0.991414	0.103278
307	0.110838	0.000194	0.318449	0.001996	0.10286	1.40354	4.89	0.4174	0.787275	0.115864
308	0.134661	0.000199	0.218396	0.007036	0.090721	1.16777	4.89	0.4407	0.913608	0.095645
309	0.140058	0.000152	0.36791	0.016405	0.115366	0.771474	4.89	0.4042	0.649523	0.105247
310	0.409003	0.000573	0.624675	0.015731	0.072657	8.46214	5.34	0.646	3.93366	0.09713
311	0.473833	0.000307	0.455031	0.025272	0.058621	8.8653	5.34	0.8136	2.14129	0.086508
312	0.374818	0.000337	0.309295	0.010077	0.102268	13.9781	5.34	0.941	1.00365	0.10712
313	0.13499	0.000166	0.297356	0.000455	0.047891	3.0466	5.34	0.3044	0.621377	0.120483
314	0.130252	0.000215	0.23138	0.002462	0.052665	3.06096	5.18	0.2933	0.520268	0.130551
315	0.187947	0.000267	0.370141	0.026411	0.102689	14.491	5.34	0.7169	1.02295	0.104905
316	0.265291	0.000211	0.349511	0.005081	0.059412	2.92702	5.34	0.6868	0.268245	0.120638
317	0.209586	0.000226	0.234014	0.020179	0.063334	4.9251	5.34	0.5021	0.461354	0.125609
318	0.115912	0.000141	0.306353	0.013851	0.04469	3.20338	5.34	0.4536	0.211367	0.187775
319	0.317401	0.000722	0.439863	0.055493	0.108297	9.17093	6.65	0.6704	7.66015	0.049199
320	0.520133	0.000672	0.416496	0.111328	0.107115	6.94223	6.65	0.6872	10.8792	0.0595
321	0.216513	0.000233	0.41647	0.033136	0.096486	3.8624	6.65	0.4334	5.29546	0.058252
322	0.282596	0.000212	0.335272	0.006451	0.105271	6.09667	6.65	0.63	1.81487	0.045196
323	0.283091	0.000197	0.339431	0.026184	0.111047	6.63185	6.65	0.6992	2.29765	0.051625
324	0.183673	0.000212	0.361283	0.074665	0.126036	4.37006	6.65	0.4387	1.61746	0.05733
325	0.193832	0.000231	0.350999	0.051004	0.10582	3.28135	6.65	0.4156	1.26706	0.084074
326	0.337954	0.000197	0.389978	0.055452	0.123241	3.05402	6.65	0.4909	1.81199	0.066771
327	0.26706	0.000209	0.319237	0.020624	0.114347	2.59395	6.65	0.4636	1.49269	0.103148
328	0.268007	0.000187	0.304961	0.028451	0.110161	6.91625	6.65	0.4375	1.46423	0.082403
329	0.468921	0.000214	0.235327	0.081636	0.112632	7.16615	6.65	0.6597	2.71739	0.068579
330	0.15168	0.000141	0.283832	0.026029	0.117516	2.75645	6.15	0.4238	1.56519	0.077723
331	0.149017	0.000135	0.282426	0.012413	0.116318	1.13036	6.65	0.2406	0.613623	0.095435
332	0.138866	0.000164	0.389996	0.046511	0.116744	1.95714	6.65	0.4923	0.75	0.075172
333	0.239017	0.000546	0.414576	0.052158	0.076997	8.53085	6.15	0.5356	4.34403	0.086115
334	0.175354	0.000235	0.403211	0.018375	0.048982	3.0595	6.15	0.573	1.61099	0.058717
335	0.221309	0.000172	0.289722	0.004525	0.050389	1.62643	6.15	0.3649	0.567912	0.115436
336	0.222657	0.000148	0.321391	0.01378	0.039441	4.10656	6.15	0.4934	0.557377	0.09523
337	0.200404	0.000168	0.371153	0.020982	0.073124	1.75868	5.34	0.4698	0.801425	0.113707
338	0.312776	0.000141	0.312836	0.00822	0.067852	3.15946	6.15	0.628	0.672558	0.107939
339	0.199201	0.000131	0.355097	0.009457	0.036128	1.87032	6.15	0.2764	0.393388	0.1405
340	0.176943	0.000158	0.347539	0.01043	0.050412	1.32987	6.15	0.3866	0.449955	0.133742
341	0.292639	0.000569	0.528438	0.026359	0.077956	4.65421	6.01	0.4615	8.32402	0.087906
342	0.113001	0.000149	0.399552	0.018696	0.049775	1.62058	6.01	0.388	2.18402	0.084246
343	0.209618	0.000175	0.307167	0.010948	0.074316	3.10382	6.01	0.6	2.31845	0.067558
344	0.347912	0.000158	0.237032	0.009165	0.075781	3.80645	6.01	0.7795	3.97235	0.046632
345	0.219044	0.00017	0.216815	0.004398	0.056887	2.37367	6.01	0.62	4.06915	0.091993
346	0.350423	0.000297	0.152686	0.007937	0.035072	11.3419	6.01	0.4762	8.21086	0.082731
347	0.242699	0.000155	0.30958	0.013779	0.047602	6.41418	6.01	0.7405	2.52216	0.082108
348	0.179737	0.000207	0.440045	0.006308	0.056779	2.21804	6.01	0.323	2.84461	0.101654
349	0.23125	0.000166	0.315522	0.005968	0.072914	5.24892	6.01	0.532	1.2987	0.07424
350	0.261705	0.000201	0.364263	0.008482	0.071647	3.7057	6.01	0.533	4.37596	0.068737
351	0.251486	0.000137	0.330202	0.024856	0.057897	1.03009	6.01	0.5934	2.58102	0.107801
352	0.089727	7.3e-05	0.328892	0.00895	0.052122	0.37435	6.01	0.403	0.689775	0.129353
353	0.398979	0.003624	0.601444	0.047495	0.182096	4.08277	6.48	0.893	18.237	0.072992
354	0.518705	0.001198	0.532647	0.036204	0.100323	17.8925	9.95	0.802	24.4283	0.073839
355	0.584024	0.000586	0.444322	0.033443	0.088369	12.6271	9.95	0.729	105.078	0.072823
356	0.158628	0.000248	0.411246	0.026721	0.090326	3.27007	9.95	0.567	7.86572	0.080772
357	0.555675	0.000399	0.432112	0.053439	0.093813	9.45998	9.95	0.662	34.0707	0.072015
358	0.631037	0.000831	0.438278	0.048164	0.098653	11.8833	9.95	0.723	129.972	0.084677
359	0.18331	0.000324	0.39878	0.030539	0.090647	4.39624	9.95	0.587	44.6354	0.099292
360	0.151314	0.000181	0.392717	0.028879	0.129075	3.3484	9.95	0.544	6.81422	0.072665
361	0.195268	0.00016	0.405717	0.069698	0.120671	4.81346	9.95	0.535	4.17886	0.121176
362	0.180986	0.000174	0.380493	0.042711	0.099383	1.99538	9.95	0.558	4.78842	0.158043
363	0.251468	0.000287	0.395122	0.046013	0.075641	4.83618	9.95	0.588	14.6743	0.099145
364	0.405377	0.000314	0.417769	0.053134	0.080005	7.26234	9.95	0.642	29.7384	0.088413
365	0.229971	0.000204	0.394567	0.033884	0.085237	3.4222	9.95	0.579	12.3104	0.08017
366	0.154677	0.000155	0.378778	0.018744	0.103177	2.7396	9.95	0.51	3.11262	0.158126
367	0.636717	0.001298	0.52057	0.040136	0.109782	7.54297	9.33	0.743	46.6411	0.091231
368	0.586471	0.000557	0.432798	0.027356	0.109904	4.82249	9.33	0.694	85.9307	0.091027
369	0.410724	0.000346	0.481395	0.006853	0.008338	3.07794	9.33	0.667	16.6644	0.091027
370	0.345785	0.000368	0.399628	0.038907	0.088434	9.85429	9.33	0.553	27.653	0.084484
371	0.402364	0.000255	0.395332	0.038915	0.083242	7.62109	9.33	0.551	32.5121	0.087541
372	0.44767	0.000313	0.413203	0.016481	0.072603	2.96032	9.33	0.601	20.3911	0.095299
373	0.457611	0.000432	0.463672	0.006593	0.078964	3.19784	9.33	0.614	30.3891	0.114815
374	0.193903	0.000164	0.391242	0.00329	0.06502	3.21164	9.33	0.466	10.3627	0.090724
375	0.304677	0.000339	0.508638	0.013569	0.113184	8.00576	9.33	0.653	8.90101	0.077775
376	0.276811	0.000281	0.447483	0.010304	0.075714	4.398	9.33	0.569	17.0691	0.08133
377	0.158225	0.00023	0.418219	0.007333	0.072265	1.61088	9.33	0.525	8.51518	0.105498
378	0.307665	0.000631	0.391745	0.025109	0.093533	6.83152	6.36	0.664	10.5583	0.100199
379	0.192882	0.00022	0.278475	0.045134	0.095488	7.7563	6.36	0.58	20.5592	0.090106
380	0.149832	0.000146	0.321583	0.057379	0.088086	3.89875	6.36	0.483	7.57456	0.110501
381	0.1932	0.000179	0.281583	0.017549	0.126138	5.27892	6.36	0.653	6.58737	0.083115
382	0.138811	0.000194	0.276853	0.068629	0.103583	5.08386	6.36	0.612	7.15506	0.071304
383	0.21223	0.000148	0.255826	0.038438	0.083563	4.65915	6.36	0.572	5.22723	0.099582
384	0.280818	0.000256	0.246644	0.033902	0.102363	6.75111	2.94	0.4964	18.4207	0.09088
385	0.092505	0.00014	0.297191	0.015166	0.06297	1.61509	6.36	0.396	1.14765	0.103207
386	0.165301	0.000185	0.42325	0.032581	0.132492	4.54268	6.36	0.444	3.57167	0.08227
387	0.136832	0.000143	0.278509	0.034945	0.099864	2.95315	6.36	0.451	4.99934	0.09669
388	0.062469	9.2e-05	0.327886	0.006894	0.072011	1.33869	6.36	0.349	0.975169	0.096099
389	0.062382	0.000104	0.326411	0.025561	0.05825	1.77393	6.36	0.348	0.68901	0.114369
390	0.136846	0.000101	0.303349	0.020568	0.07544	1.57823	6.36	0.389	1.89782	0.118311
391	0.085896	8.2e-05	0.343352	0.031986	0.066636	2.02922	6.36	0.33	1.16562	0.114556
392	0.135577	0.000144	0.361888	0.031781	0.125463	4.54574	6.36	0.475	3.93428	0.099552
393	0.23209	0.000141	0.330961	0.036356	0.114773	2.94023	6.36	0.467	6.17734	0.098427
394	0.350187	0.000547	0.46016	0.020034	0.09072	3.91136	7.27	0.648	7.5343	0.109569
395	1.30083	0.000898	0.506548	0.03573	0.150225	19.7906	5.44	0.886	31.5183	0.115483
396	0.205608	0.000164	0.336135	0.013414	0.064518	2.48102	7.27	0.518	2.92135	0.132225
397	0.199057	0.000182	0.33415	0.004855	0.058012	1.2108	6.48	0.521	1.84172	0.106633
398	0.368496	0.000326	0.351228	0.017624	0.062402	3.17513	7.27	0.604	10.6145	0.111872
399	0.157157	0.000209	0.363338	0.027851	0.065431	1.69326	7.27	0.52	3.34715	0.108567
400	0.162749	0.000174	0.338278	0.005531	0.05947	0.755018	7.27	0.516	1.87321	0.103513
401	0.192662	0.000188	0.326295	0.009142	0.074815	1.46792	7.27	0.494	4.30971	0.10311
402	0.202864	0.000197	0.336248	0.007033	0.066023	1.06338	7.27	0.506	2.72887	0.136891
403	0.32778	0.000603	0.384453	0.055538	0.079181	4.7079	5.74	0.6817	4.72759	0.081887
404	0.242174	0.000158	0.325785	0.011818	0.106072	4.72671	5.74	0.6023	1.88199	0.068996
405	0.329479	0.000141	0.319565	0.019328	0.101072	3.53789	5.74	0.6281	1.20598	0.10242
406	0.220873	0.000175	0.346799	0.043929	0.099902	3.00015	5.74	0.4582	1.20886	0.118564
407	0.194249	0.0002	0.33734	0.041436	0.100243	9.2702	5.74	0.6426	2.25891	0.113831
408	0.218644	0.000132	0.279549	0.022066	0.122003	2.63644	5.74	0.4978	1.86308	0.10779
409	0.117341	0.000156	0.370768	0.04287	0.093659	0.86112	5.74	0.4254	0.745657	0.156879
410	0.10582	0.00013	0.303262	0.035442	0.102851	1.24856	5.74	0.3852	0.752019	0.103186
411	0.096259	0.000112	0.274711	0.024118	0.106149	1.34136	5.74	0.3728	1.01014	0.134887
412	0.205016	0.000122	0.287392	0.015015	0.10575	2.53488	5.74	0.3862	0.80782	0.099447
413	0.115793	0.000131	0.323832	0.033681	0.105878	1.33225	5.74	0.4287	0.453115	0.138775
414	0.425595	0.000813	0.543878	0.016034	0.079277	11.9023	7.41	0.6518	18.8884	0.094614
415	0.306151	0.000557	0.485358	0.039768	0.090268	8.48847	7.41	0.6714	11.9998	0.095144
416	0.263882	0.000279	0.374521	0.008877	0.066424	8.66887	7.41	0.6451	8.65235	0.067895
417	0.263054	0.000173	0.337643	0.005279	0.067834	5.95446	7.41	0.5107	3.77378	0.075034
418	0.40778	0.000364	0.25671	0.003415	0.05289	10.9003	7.41	0.6235	11.0135	0.079658
419	0.273552	0.000337	0.363348	0.016857	0.067664	5.23604	7.41	0.5586	7.43503	0.077952
420	0.167266	0.000243	0.357766	0.012084	0.075129	3.79679	7.41	0.498	6.62988	0.097452
421	0.133025	0.000168	0.358657	0.015242	0.077014	4.11286	7.41	0.4777	4.76213	0.106572
422	0.171469	0.000214	0.401802	0.004209	0.062368	2.80193	7.41	0.5278	3.79495	0.081217
423	0.340852	0.000317	0.388582	0.021604	0.067754	7.20032	7.41	0.5916	9.93691	0.076078
424	0.165425	0.000225	0.377703	0.019659	0.058302	5.92503	0	0.497	4.85595	0.104325
426	0.114022	0.000203	0.417557	0.00493	0.05645	3.61783	7.41	0.506	2.00314	0.100289
427	0.188397	0.000162	0.348575	0.005969	0.053904	4.06566	7.41	0.4657	3.44231	0.089551
428	0.109677	0.000146	0.323486	0.003388	0.048673	3.17578	7.41	0.4214	1.93944	0.118843
429	0.172015	0.000189	0.378628	0.017179	0.075694	3.88291	7.41	0.4963	6.77081	0.110865
430	0.07438	0.00013	0.318093	0.005829	0.077988	1.32041	7.41	0.338	1.47501	0.090827
431	0.362844	0.000818	0.409829	0.039002	0.109957	4.6491	6.48	0.6628	9.5043	0.098083
432	0.120566	0.000137	0.34475	0.012954	0.051297	2.47151	6.48	0.397	0.732809	0.086383
433	0.172366	0.000221	0.325138	0.042191	0.068855	2.96442	6.48	0.4793	5.24183	0.08769
434	0.163062	0.00016	0.322219	0.015766	0.09171	2.33057	6.48	0.4712	2.08095	0.079684
435	0.156359	0.000163	0.305529	0.01272	0.053603	1.67944	6.48	0.4243	1.30488	0.06845
436	0.223939	0.000134	0.188846	0.050901	0.059953	4.3	6.48	0.5156	2.04375	0.078214
437	0.11736	0.000208	0.342387	0.024786	0.067049	1.79229	6.48	0.4469	2.12395	0.068887
438	0.237131	0.000171	0.246521	0.024415	0.054938	3.25956	6.48	0.5072	3.26503	0.091366
439	0.139254	0.000119	0.209569	0.020411	0.04859	1.51036	6.48	0.352	1.73834	0.119739
440	0.11094	0.000127	0.226222	0.016175	0.052601	1.23602	6.48	0.4283	3.0352	0.098316
441	0.124827	0.000122	0.192164	0.049151	0.051471	2.87591	6.48	0.4284	0.970803	0.085738
442	0.178817	0.000158	0.24835	0.041813	0.060899	1.27803	7.41	0.476	1.53452	0.076846
443	0.116745	0.000118	0.318698	0.011246	0.044345	1.59434	6.48	0.3681	1.19211	0.084042
444	0.079069	0.00014	0.301194	0.011112	0.050477	0.992179	5.18	0.3349	0.442458	0.099176
445	0.10254	0.000103	0.330161	0.015794	0.039689	0.968421	6.48	0.3819	0.369591	0.108028
446	0.083999	9.2e-05	0.258935	0.014568	0.038236	0.584369	6.48	0.3344	0.398757	0.116267
447	0.092808	8.4e-05	0.305362	0.012418	0.043012	1.14462	6.48	0.3344	0.369955	0.098753
448	0.47793	0.001302	0.480152	0.035051	0.103524	10.9856	6.32	0.789	13.8406	0.086863
449	0.260803	0.00018	0.297853	0.025637	0.063058	5.2543	6.32	0.5894	3.4761	0.088956
450	0.300208	0.000194	0.360236	0.008693	0.080496	2.45122	6.32	0.4963	2.24888	0.080089
451	0.340827	0.000213	0.275265	0.005756	0.061078	4.10557	6.32	0.5342	4.76978	0.121465
452	0.217886	0.000171	0.286447	0.011035	0.055898	2.3367	6.32	0.527	1.39899	0.113405
453	0.279612	0.000161	0.276111	0.01853	0.058916	9.13163	6.32	0.5996	1.30713	0.106432
454	0.228819	0.000151	0.293957	0.012596	0.046703	2.44459	6.32	0.488	1.19749	0.070131
455	0.247581	0.000122	0.318135	0.013579	0.062889	1.33042	6.32	0.4992	1.28867	0.118238
456	0.146118	0.000173	0.318289	0.004761	0.047462	1.29052	6.32	0.4666	1.03573	0.08047
457	0.064811	0.000121	0.124069	0.00193	0.052743	1.03718	6.32	0.4292	0.711059	0.077351
458	0.148645	0.000149	0.331036	0.017539	0.059264	1.64826	6.32	0.484	0.745242	0.097827
459	0.258237	0.000107	0.324883	0.007713	0.038962	1.61541	6.32	0.442	1.2067	0.104185
460	0.309951	0.000885	0.395522	0.02936	0.076665	5.99134	5.73	0.6938	12.7214	0.087334
461	0.291209	0.000201	0.314435	0.020868	0.076893	4.39111	5.73	0.5777	5.17686	0.062954
462	0.192497	0.000239	0.31675	0.028826	0.06611	4.17409	5.73	0.5445	5.80192	0.062037
463	0.162926	0.000132	0.350054	0.01947	0.069218	2.50562	5.73	0.4551	0.996001	0.055483
464	0.133957	9.2e-05	0.367165	0.010189	0.052179	1.10446	5.73	0.3939	0.705104	0.091224
465	0.192841	0.000152	0.327971	0.006511	0.041127	1.48866	5.73	0.4926	1.65969	0.062441
466	0.201865	0.000126	0.356875	0.012708	0.052358	1.7806	5.73	0.4435	1.51828	0.08183
467	0.098707	0.000157	0.623282	0.009894	0.066727	2.17519	5.73	0.4022	0.676073	0.071458
468	0.098122	0.000121	0.35061	0.008857	0.042995	1.72235	5.73	0.4087	1.47956	0.111335
469	0.141624	0.000133	0.317241	0.031221	0.078876	1.66732	5.73	0.4605	1.07689	0.075658
470	0.088277	0.000103	0.38205	0.032301	0.056122	1.26068	5.73	0.415	0.809286	0.080419
471	0.180077	0.000118	0.406155	0.005157	0.068999	0.78606	5.73	0.408	0.518877	0.092108
472	0.116058	0.000127	0.299935	0.012466	0.051689	0.975331	5.73	0.3721	1.6286	0.0614
473	0.913719	0.001781	0.632245	0.022095	0.080479	12.3313	8.37	0.8502	22.7837	0.089804
474	0.189474	0.000175	0.47326	0.011956	0.071337	2.23277	8.37	0.533	3.55283	0.078636
475	2.46775	0.004134	0.54485	0.025491	0.11127	36.9063	8.37	1	144.073	0.126896
476	0.945387	0.000821	0.457773	0.060735	0.105808	28.2083	8.37	0.8782	37.4015	0.082601
477	0.145992	0.000255	0.427473	0.005781	0.067086	4.68568	7.27	0.695	9.94746	0.061767
478	0.474203	0.000729	0.356888	0.022431	0.057521	10.5984	8.37	0.9287	39.4016	0.090908
479	0.418901	0.000255	0.405663	0.029201	0.071103	8.60934	8.37	0.632	10.9775	0.089603
480	0.095408	0.000209	0.420254	0.002961	0.049362	3.20173	8.37	0.383	1.04305	0.076002
481	0.080647	0.000122	0.420223	0.00261	0.040512	0.70904	8.37	0.3743	0.745093	0.093173
482	0.136409	0.000258	0.377488	0.04971	0.070246	2.37138	8.37	0.4262	2.38541	0.075752
483	0.592718	0.000348	0.370599	0.046068	0.083455	5.87754	8.37	0.639	10.0561	0.112445
484	0.071922	0.000119	0.41902	0.010051	0.075619	1.45378	8.37	0.4357	1.27349	0.104492
485	0.115972	0.000101	0.369306	0.035695	0.067619	0.725806	8.37	0.546	0.812212	0.077008
486	0.114614	0.000113	0.410884	0.020222	0.061814	1.10391	8.37	0.4046	0.765981	0.108528
487	0.135369	0.000157	0.360458	0.01089	0.048988	2.16637	8.37	0.48	2.8177	0.098016
488	0.173727	0.000145	0.446955	0.018657	0.0835	2.61523	8.37	0.4793	1.32857	0.088054
489	0.577689	0.001634	0.506478	0.042452	0.069923	69.5486	8.37	0.8867	91.1499	0.132117
490	0.873864	0.000647	0.41356	0.021768	0.081321	6.92763	8.37	0.8792	60.0789	0.211371
491	0.129303	0.000177	0.379227	0.012692	0.04492	1.58233	8.37	0.6315	7.74924	0.071302
492	0.175576	0.000125	0.2924	0.008587	0.040988	0.719691	8.37	0.49	2.31785	0.092166
493	0.154891	9.5e-05	0.365737	0.012344	0.070307	0.299652	8.37	0.391	1.00697	0.095483
494	0.167422	0.000499	0.486949	0.003985	0.091771	4.67274	6.19	0.563	1.9972	0.12457
495	0.262406	0.00025	0.288843	0.0123	0.062369	4.27881	6.19	0.5901	2.15955	0.113953
496	0.115028	0.000242	0.347277	0.001776	0.071385	1.494	6.19	0.2356	2.04179	0.100833
497	0.102017	0.000108	0.243244	0.005542	0.088676	1.79407	6.19	0.3758	0.498354	0.1346
498	0.172457	0.000186	0.31578	0.005228	0.065278	4.77097	6.19	0.532	0.749554	0.081196
499	0.21827	0.000155	0.336216	0.002629	0.080069	6.42202	6.19	0.475	0.830057	0.141636
500	0.087424	9.2e-05	0.340441	0.014464	0.048575	2.32065	6.19	0.337	0.385499	0.131765
501	0.05623	7e-05	0.378583	0.001573	0.039126	1.41908	6.19	0.4372	0.303819	0.1445
502	0.081893	0.000103	0.354375	0.001076	0.059497	1.33696	6.19	0.4269	0.849871	0.128213
503	0.127146	0.000105	0.269967	0.000842	0.074917	1.04498	6.19	0.308	0.171308	0.166797
504	0.073712	0.000101	0.317724	0.014412	0.048729	1.22644	6.19	0.489	0.305534	0.157557
505	0.109613	9.8e-05	0.38973	0.001212	0.044998	0.496235	6.19	0.2942	0.145661	0.141364
506	0.132517	9.4e-05	0.294031	0.002968	0.062621	1.9631	6.19	0.363	0.193157	0.168303
507	0.101452	0.000123	0.321577	0.004294	0.074438	0.758039	6.19	0.3348	0.130415	0.166354
508	0.618667	0.000788	0.68387	0.034893	0.079382	15.0938	5.44	0.566	4.78371	0.054026
509	0.3205	0.000449	0.652798	0.044971	0.185479	6.91703	7.27	0.6832	0.331878	0.090744
510	0.45456	0.000755	0.462429	0.058278	0.149303	4.05297	6.89	0.57	5.77827	0.1525
511	0.380094	0.001486	0.494564	0.066623	0.095946	6.34201	6.1	0.6844	22.5909	0.083766
512	0.1761	0.000159	0.278187	0.001474	0.037285	3.32116	6.1	0.4444	1.2481	0.061557
513	0.32099	0.000271	0.206546	0.008856	0.077291	6.40751	6.1	0.6301	7.01519	0.066197
514	0.093509	0.000143	0.255054	0.003157	0.080342	2.27633	6.1	0.4173	0.837292	0.067384
515	0.120158	0.000225	0.250893	0.009539	0.059	1.66794	6.1	0.4479	2.12261	0.070213
516	0.141901	0.000239	0.312688	0.009855	0.059715	2.75211	6.1	0.4364	2.52842	0.074892
517	0.119387	0.000151	0.334037	0.004994	0.057264	1.4469	6.1	0.3642	0.622393	0.063762
518	0.087772	0.000195	0.253268	0.004669	0.043376	2.27333	6.1	0.4171	0.943898	0.0796
519	0.097435	0.000129	0.209338	0.009614	0.031616	0.839194	6.1	0.4184	0.616503	0.055684
520	0.134066	0.000176	0.260294	0.007761	0.067843	2.21064	6.1	0.4297	1.20529	0.073182
521	0.101566	0.000122	0.254355	0.00297	0.044791	1.75092	6.1	0.3934	0.492364	0.092505
522	0.11295	0.000125	0.252806	0.016369	0.062961	1.47831	6.1	0.3757	1.15582	0.101219
523	0.14656	0.000125	0.230817	0.002304	0.066762	0.804976	6.1	0.4108	1.1599	0.083066
524	0.05789	9.6e-05	0.291856	0.003329	0.043607	0.695838	6.1	0.3291	0.371398	0.097539
525	0.099842	9.4e-05	0.293366	0.002951	0.045828	0.286254	6.1	0.361	0.294972	0.104904
526	0.232843	0.000216	0.261525	0.006499	0.075912	1.82109	6.1	0.383	1.20767	0.094625
527	0.092727	9e-05	0.332864	0.001779	0.053865	0.210256	6.1	0.3322	0.197436	0.08645
528	0.056454	8.9e-05	0.223556	0.003526	0.041365	0.915201	6.1	0.3615	0.687883	0.064382
529	0.276691	0.0006	0.53832	0.017603	0.141023	3.02806	4.36	0.5987	5.4496	0.150664
530	0.15373	0.000122	0.356678	0.007711	0.137325	1.05426	4.36	0.3818	0.592248	0.201518
531	0.058131	0.000147	0.407113	0.00154	0.082967	0.499093	4.36	0.3948	1.14208	0.16558
532	0.1175	0.000131	0.482577	0.009241	0.102018	1.41456	4.36	0.311	1.18245	0.298498
533	0.35464	0.000759	0.51089	0.033291	0.124676	7.58434	4.49	0.6705	4.54615	0.080556
534	0.170749	0.000122	0.282073	0.001784	0.074157	1.29717	4.49	0.4128	0.257749	0.090822
535	0.302125	0.000171	0.278733	0.002896	0.090204	2.80687	4.49	0.4638	2.22747	0.063892
536	0.114563	0.000112	0.357811	0.011817	0.091161	1.27559	4.49	0.3545	0.267717	0.071946
537	0.088937	8.5e-05	0.308927	0.001023	0.071037	0.70997	4.49	0.2793	0.094411	0.117956
538	0.115844	0.00016	0.404683	0.008539	0.179087	1.90174	4.49	0.3336	0.538827	0.160705
539	0.165917	0.000142	0.328227	0.008569	0.130595	0.761165	4.49	0.347	0.108738	0.122709
540	0.093147	0.000122	0.268542	0.006806	0.085625	0.742996	4.49	0.3897	0.146163	0.119843
541	0.336332	0.001262	0.550188	0.035827	0.090332	8.33233	5.18	0.6994	11.6534	0.08507
542	0.191488	0.000171	0.281805	0.006929	0.076836	5.47098	6.36	0.6263	0.666032	0.079761
543	0.160618	0.000192	0.247151	0.002763	0.046979	3.4576	5.18	0.4561	1.69668	0.076058
544	0.120679	0.000225	0.262951	0.00284	0.043953	2.14868	5.18	0.4452	1.31275	0.086812
545	0.097319	0.000147	0.321767	0.003383	0.047573	1.47341	5.18	0.3507	0.582597	0.101472
546	0.185549	0.000227	0.188124	0.000993	0.109566	0.828342	5.18	0.338	0.463022	0.093443
547	0.140007	0.000175	0.364022	0.002521	0.039873	0.836649	5.18	0.4331	1.15844	0.065928
548	0.127663	0.000229	0.230523	0.000709	0.093284	1.3029	5.18	0.5134	0.283006	0.164963
549	0.113157	0.00017	0.347125	0.000894	0.043588	1.86437	5.18	0.3972	0.227825	0.091321
550	0.099812	0.000122	0.351374	0.015598	0.050787	0.764337	8.37	0.375	0.422734	0.095534
551	0.331892	0.000504	0.49512	0.000303	0.066306	6.90159	3.38	0.7834	4.09617	0.069497
552	0.497955	0.000339	0.167627	2.3e-06	0.047766	18.8765	3.38	0.9337	2.68219	0.10943
553	0.352443	0.000169	0.187058	2.6e-06	0.054733	9.56522	3.38	0.6413	4.91304	0.072669
554	0.125691	0.000143	0.31489	0.000349	0.055539	3.31209	3.38	0.4154	1.57637	0.139161
555	0.101896	0.000133	0.416364	0.000819	0.055701	1.61811	6.65	0.3111	0.487871	0.083302
556	0.146239	0.000122	0.318393	0.000471	0.042447	1.48387	3.38	0.3088	0.569892	0.112336
557	0.149926	0.00018	0.360106	0.002911	0.04338	3.01895	3.38	0.3711	0.657291	0.103489
558	0.113849	0.000109	0.314619	0.000973	0.06011	2.41016	3.38	0.3165	0.164133	0.10794
559	0.176483	0.000213	0.344166	0.003422	0.036857	4.28388	3.38	0.5215	2.43806	0.087777
560	0.070143	0.000119	0.239705	0.000477	0.100149	0.934223	3.38	0.2801	0.835081	0.132334
561	0.092517	0.000115	0.427209	0.000334	0.058507	0.762543	3.38	0.2583	0.395525	0.164852
562	0.058766	5.4e-05	0.440343	0.001539	0.069732	0.216026	3.38	0.2337	0.182272	0.155335
563	0.27276	0.000327	0.469158	0.002166	0.065343	3.66201	2.64	0.647	1.66859	0.078684
564	0.344266	0.000389	0.417808	0.003773	0.098296	8.84035	4.37	0.7373	1.99384	0.088221
565	0.320177	0.000217	0.299168	0.00057	0.100377	9.93797	4.37	0.7039	1.76645	0.080074
566	0.121143	0.000144	0.30832	0.010909	0.091238	3.52762	4.37	0.4328	0.358095	0.108571
567	0.138103	0.000136	0.492553	0.021903	0.065222	4.03385	4.37	0.3151	0.118643	0.162546
568	0.123827	0.000109	0.392913	0.000388	0.058835	4.84104	4.37	0.3679	0.424494	0.141539
569	0.411571	0.000616	0.560208	0.006079	0.132955	8.63072	2.94	0.837	4.94569	0.06053
570	0.868453	0.000376	0.114728	0.001339	0.070692	30.4059	2.94	0.9862	8.0126	0.095673
571	0.653701	0.003817	0.776065	0.027072	0.184897	4.54421	8.7	0.863	29.2052	0.081926
572	0.326073	0.000675	0.480564	0.072529	0.14396	8.45109	3.63	0.8201	16.7432	0.138188
573	0.148886	0.000576	0.414384	0.012485	0.064132	8.10669	5.77	0.5498	4.02711	0.141222
574	0.186711	0.000272	0.32267	0.013677	0.052018	4.12888	5.77	0.5497	3.16231	0.104807
575	0.169867	0.000421	0.473905	0.03912	0.093692	6.53595	5.77	0.5131	4.91916	0.087149
576	0.199486	0.00017	0.357622	0.017878	0.056394	3.11972	5.77	0.4791	1.44968	0.116391
577	0.126083	0.000161	0.31736	0.017745	0.057001	1.89417	5.77	0.4353	1.55053	0.156933
578	0.123803	0.000287	0.315431	0.013219	0.062037	2.13467	5.77	0.4179	2.88622	0.122574
579	0.157723	0.000206	0.388278	0.013019	0.090501	2.88424	5.77	0.4895	0.877907	0.107035
580	0.127108	0.000192	0.328188	0.002014	0.080576	1.93838	5.77	0.4327	0.758958	0.11545
581	0.122606	0.000223	0.373415	0.008432	0.057179	1.2704	5.77	0.4693	1.75455	0.150166
582	0.184433	0.000314	0.371622	0.021843	0.103029	1.97834	5.77	0.514	3.62993	0.11834
583	0.146128	0.000166	0.32095	0.01171	0.063444	1.55835	5.77	0.4292	2.4294	0.18815
584	0.410507	0.000914	0.562247	0.024237	0.098848	9.7024	5.08	0.8412	9.37356	0.081221
585	0.216894	0.000212	0.49066	0.010534	0.097388	6.00314	5.08	0.5903	1.59708	0.092437
586	0.296439	0.000235	0.318443	0.026825	0.078372	4.60437	5.08	0.6212	3.48154	0.077896
587	0.205466	0.000198	0.348159	0.014517	0.111464	1.8547	5.08	0.5552	2.55464	0.09655
588	0.238543	0.000204	0.378073	0.017045	0.091502	2.50331	5.08	0.5109	2.6857	0.101547
589	0.232741	0.000163	0.416611	0.009304	0.092755	3.80117	5.08	0.5109	1.22692	0.134877
590	0.168496	0.000264	0.452888	0.011151	0.112627	3.05607	5.08	0.493	1.60368	0.097518
591	0.117646	0.000238	0.354641	0.000734	0.039153	1.15048	5.08	0.3973	1.34191	0.110303
592	0.114441	0.000194	0.369376	0.000467	0.109412	1.62792	5.08	0.4328	1.21693	0.118867
593	0.142478	0.000219	0.237871	0.007024	0.096449	1.20024	5.08	0.4567	1.25717	0.095232
594	0.128585	0.000215	0.373116	0.016262	0.133467	0.746382	5.08	0.4042	0.609292	0.110117
595	0.465037	0.00062	0.630511	0.018437	0.067517	9.27082	5.33	0.655	5.22311	0.113787
596	0.598846	0.000395	0.462908	0.024928	0.063182	11.1289	5.33	0.8201	4.12444	0.096374
597	0.411604	0.000295	0.337495	0.013035	0.120184	15.4973	5.33	0.9438	0.687161	0.1221
598	0.134378	0.000196	0.33687	0.000367	0.054078	3.60974	5.33	0.3053	0.809821	0.180002
599	0.145081	0.000252	0.278915	0.002449	0.05816	3.26588	5.71	0.295	0.731631	0.202512
600	0.297949	0.000358	0.376418	0.025049	0.11123	18.8853	5.33	0.7237	3.6617	0.092744
601	0.291036	0.000228	0.341727	0.01002	0.060914	3.76777	5.33	0.6901	0.442338	0.13951
602	0.179039	0.000198	0.246041	0.006138	0.069391	5.14738	5.33	0.5105	0.567686	0.158993
603	0.081273	0.000175	0.318665	0.016461	0.091355	3.04977	5.33	0.4609	0.254148	0.217114
604	0.410311	0.000821	0.434975	0.050273	0.118349	10.6958	6.7	0.6764	9.74268	0.051859
605	0.574179	0.00079	0.428878	0.110089	0.111121	7.37572	6.7	0.6879	12.812	0.063534
606	0.228226	0.000275	0.419102	0.032673	0.091203	4.07947	6.7	0.4446	6.10349	0.062684
607	0.276294	0.000231	0.336529	0.024075	0.100123	6.3578	6.7	0.641	3.27982	0.0484
608	0.305111	0.000219	0.350559	0.026694	0.108658	6.72357	6.7	0.7014	1.98293	0.049927
609	0.216511	0.000222	0.3722	0.061531	0.123149	4.38648	6.7	0.4419	2.2788	0.060548
610	0.221385	0.000245	0.36144	0.052499	0.10119	3.51422	6.7	0.4169	1.89604	0.086742
611	0.341452	0.000223	0.40041	0.054454	0.121773	3.09677	6.7	0.4981	2.72258	0.073002
612	0.254401	0.000228	0.319802	0.020646	0.114607	2.63213	6.7	0.4647	2.29199	0.108811
613	0.193617	0.000216	0.308	0.029825	0.103077	7.39444	6.7	0.438	2.26667	0.06868
614	0.496708	0.000233	0.240693	0.068913	0.110108	7.15504	6.7	0.6595	4.08527	0.075655
615	0.167638	0.000161	0.29452	0.033353	0.100495	2.75919	6.23	0.4261	1.7953	0.102051
616	0.152941	0.000147	0.283677	0.012981	0.112168	1.14875	6.7	0.2412	1.02798	0.109847
617	0.176273	0.000178	0.399948	0.051536	0.114018	1.99	6.7	0.5	1.35406	0.075051
618	0.326349	0.00064	0.402243	0.05496	0.076907	8.98136	6.23	0.538	5.39546	0.07504
619	0.209971	0.000271	0.414594	0.019282	0.053477	3.14039	6.23	0.575	2.02284	0.076751
620	0.248826	0.000192	0.292178	0.013662	0.053226	1.66565	6.23	0.3653	0.91352	0.172359
621	0.266528	0.00016	0.325432	0.022109	0.036424	4.30681	6.23	0.4958	0.771124	0.122393
622	0.257795	0.000174	0.364162	0.020988	0.073742	1.79937	5.33	0.4796	1.40351	0.131406
623	0.375831	0.000154	0.317696	0.019247	0.068758	3.2022	6.23	0.632	0.668765	0.13167
624	0.212206	0.000157	0.364275	0.010387	0.037565	2.68198	6.23	0.2873	0.530035	0.188029
625	0.186293	0.000177	0.35933	0.011167	0.053385	1.33601	6.23	0.3977	0.537418	0.230112
626	0.290989	0.000747	0.534793	0.027928	0.080184	5.79482	6.2	0.4664	10.7737	0.107036
627	0.135423	0.000186	0.422621	0.020914	0.035884	1.69482	6.2	0.394	3.12573	0.136685
628	0.206645	0.000196	0.322824	0.010956	0.081179	3.44051	6.2	0.609	2.52947	0.077519
629	0.315372	0.000242	0.259294	0.011612	0.067401	4.04453	6.2	0.7888	3.46011	0.060141
630	0.165281	0.000196	0.228067	0.005096	0.056837	2.52336	6.2	0.6285	3.92523	0.088312
631	0.327465	0.000333	0.164415	0.008891	0.035024	12.0099	6.2	0.4579	9.4586	0.096506
632	0.267521	0.000154	0.323374	0.014215	0.054055	6.74513	6.2	0.7502	4.14773	0.081705
633	0.166536	0.000216	0.422494	0.016418	0.060321	2.23461	6.2	0.326	3.26311	0.129349
634	0.318372	0.000176	0.405394	0.001683	0.08279	5.27174	6.2	0.544	1.76087	0.094602
635	0.308902	0.000217	0.427843	0.003043	0.086374	3.78764	6.2	0.543	5.64479	0.066062
636	0.255049	0.000165	0.345907	0.024223	0.059242	1.0379	6.2	0.5983	3.05539	0.120849
637	0.103243	0.000109	0.316529	0.010097	0.057705	0.445883	6.2	0.4132	0.942107	0.251205
638	0.433478	0.004415	0.62816	0.048106	0.18458	4.11263	6.67	0.896	20.9304	0.075738
639	0.682521	0.001587	0.545372	0.031173	0.101385	19.8433	9.88	0.805	30.8542	0.081667
640	0.725286	0.000661	0.454771	0.025623	0.089764	12.878	9.88	0.737	87.3973	0.074658
641	0.213204	0.000285	0.423516	0.020949	0.092553	3.7243	9.88	0.5808	10.0238	0.119307
642	0.678019	0.00047	0.452673	0.050131	0.09031	10.164	9.88	0.675	50.2022	0.079546
643	0.944819	0.001063	0.458099	0.041388	0.100902	12.2438	9.88	0.731	138.836	0.087942
644	0.353057	0.000354	0.419791	0.028114	0.092807	4.97847	9.88	0.599	31.3764	0.07762
645	0.166238	0.00028	0.409838	0.030175	0.127555	3.36025	9.88	0.557	8.11226	0.125145
646	0.226721	0.000202	0.423228	0.037408	0.121441	5.08137	9.88	0.551	8.91863	0.124224
647	0.226314	0.000206	0.397578	0.027617	0.103999	2.03812	9.88	0.572	6.15198	0.132668
648	0.420784	0.000299	0.413201	0.037304	0.076995	5.06481	9.88	0.6	25	0.095834
649	0.441997	0.000349	0.434847	0.065518	0.084201	7.77778	9.88	0.654	34.7167	0.072443
650	0.354945	0.000207	0.418392	0.027241	0.080777	4.33045	9.88	0.59	18.0347	0.107594
651	0.230309	0.000177	0.386671	0.018473	0.104971	3.01346	9.88	0.524	7.7032	0.185027
652	0.659062	0.001527	0.543027	0.039165	0.112543	7.67903	9.44	0.749	62.3097	0.114342
653	0.589347	0.000669	0.447977	0.02845	0.110658	4.9457	9.44	0.698	100.438	0.111078
654	0.351971	0.000379	0.496217	0.007757	0.080501	3.29163	9.44	0.67	29.4822	0.111078
655	0.400454	0.000395	0.414941	0.043419	0.089252	10.2535	9.44	0.571	43.1908	0.127708
656	0.403711	0.000302	0.418414	0.036359	0.085311	7.73744	9.44	0.56	39.1482	0.173443
657	0.479732	0.000344	0.426917	0.012611	0.073505	5.66221	9.44	0.61	31.9448	0.15217
658	0.487685	0.000464	0.478102	0.005213	0.081542	3.3189	9.44	0.622	34.1164	0.183942
659	0.195554	0.000186	0.410459	0.003878	0.068515	3.65839	9.44	0.477	13.5046	0.150947
660	0.306064	0.000351	0.532566	0.013925	0.112766	10.7091	9.44	0.658	16.2282	0.112947
661	0.30015	0.000295	0.462229	0.007856	0.078563	4.58249	9.44	0.581	21.4529	0.147392
662	0.176416	0.000247	0.426915	0.008054	0.074593	1.60276	9.44	0.538	14.9477	0.168024
663	0.382994	0.000796	0.394587	0.025418	0.093865	7.68798	6.61	0.6779	15.7611	0.107743
664	0.296082	0.000263	0.27754	0.048415	0.101852	8.33203	6.61	0.5937	26.8373	0.091069
665	0.14782	0.000183	0.322987	0.062225	0.088701	4.38352	6.61	0.4967	9.89635	0.107357
666	0.213575	0.000204	0.317165	0.01864	0.135142	6.03781	6.61	0.6665	7.58734	0.120746
667	0.210121	0.00022	0.293308	0.083669	0.17797	5.28021	6.61	0.6257	17.0009	0.069317
668	0.265996	0.000177	0.246525	0.040428	0.070956	4.9697	6.61	0.5853	8.15385	0.105698
669	0.339427	0.000278	0.256601	0.036681	0.094293	6.74929	2.98	0.5067	26.7008	0.10178
670	0.113089	0.000154	0.317584	0.019729	0.069424	1.73878	6.61	0.4096	2.00418	0.101483
671	0.190714	0.000207	0.4606	0.033318	0.126105	4.76869	6.61	0.4574	6.31529	0.091278
672	0.183105	0.000153	0.278345	0.041394	0.102867	3.35966	6.61	0.4647	6.99744	0.120124
673	0.07058	0.000111	0.332533	0.00783	0.077708	1.50393	6.61	0.3623	1.79731	0.111368
674	0.07789	0.000122	0.332449	0.029814	0.06472	1.95972	6.61	0.3616	1.25092	0.126777
675	0.140501	0.000112	0.305022	0.018639	0.080222	1.68406	6.61	0.4019	3.73647	0.139537
676	0.101044	0.000103	0.348907	0.037408	0.078515	2.13139	6.61	0.344	1.63528	0.12794
677	0.187666	0.000156	0.366165	0.035114	0.13773	4.57662	6.61	0.4882	6.5592	0.133747
678	0.309478	0.000155	0.332281	0.042108	0.126889	3.11195	6.61	0.4806	8.86121	0.10578
679	0.380148	0.000649	0.460151	0.018935	0.096898	4.15424	7.44	0.659	10.5948	0.11283
680	1.29912	0.001006	0.516003	0.038086	0.162547	18.1402	5.67	0.887	42.3323	0.118536
681	0.213531	0.000179	0.331223	0.013912	0.070683	2.47457	7.44	0.536	4.16816	0.144556
682	0.20132	0.000199	0.321266	0.005239	0.060805	1.24237	6.67	0.536	2.96948	0.104949
683	0.366887	0.000369	0.349585	0.016511	0.066483	2.63255	7.44	0.616	19.592	0.124924
684	0.166841	0.000258	0.364135	0.026188	0.069259	1.74668	7.44	0.53	6.22063	0.121112
685	0.16698	0.0002	0.335227	0.005881	0.06477	0.794304	7.44	0.526	2.64241	0.110007
686	0.197757	0.000199	0.341949	0.008997	0.079199	1.45737	7.44	0.509	6.15995	0.115874
687	0.176646	0.000221	0.319612	0.007216	0.072054	0.956221	7.44	0.518	3.88825	0.138311
688	0.369368	0.000684	0.402763	0.055032	0.086179	4.99726	5.9	0.692	6.63621	0.092006
689	0.224637	0.000192	0.342926	0.012784	0.10844	4.98919	5.9	0.6133	2.544	0.076305
690	0.268404	0.00016	0.336089	0.019771	0.107123	3.61945	5.9	0.6389	1.94526	0.101848
691	0.221215	0.000192	0.36392	0.0476	0.109143	3.12983	5.9	0.4741	1.76014	0.133109
692	0.253049	0.000209	0.36135	0.023022	0.099971	9.37175	5.9	0.6541	3.46141	0.139915
693	0.248568	0.000149	0.294166	0.021506	0.119491	2.62582	5.9	0.5156	2.04814	0.129442
694	0.128236	0.000165	0.380907	0.040977	0.110181	1.06621	5.9	0.4409	1.48624	0.152051
695	0.173763	0.000129	0.312377	0.037706	0.108053	1.47137	5.9	0.4069	1.18573	0.125165
696	0.14261	0.000137	0.293763	0.023757	0.114914	1.413	5.9	0.3976	1.51889	0.149899
697	0.250773	0.000131	0.306323	0.014543	0.106818	2.67515	5.9	0.3974	1.32243	0.116553
698	0.138004	0.000134	0.342144	0.033471	0.116503	1.409	5.9	0.4438	0.831295	0.144301
699	0.481003	0.001113	0.548601	0.015637	0.092171	12.152	7.55	0.6625	21.3965	0.104322
700	0.461101	0.000825	0.497805	0.042715	0.096833	10.1577	7.55	0.6772	17.9243	0.104913
701	0.318669	0.000345	0.393274	0.008586	0.071837	8.66212	7.55	0.6566	12.6475	0.075821
702	0.029854	6.3e-05	0.361685	0.005362	0.07079	0.601326	7.55	0.5192	0.497275	0.153432
703	0.359922	0.000361	0.269091	0.003684	0.056549	12.123	7.55	0.6343	16.3529	0.089133
704	0.286279	0.00044	0.377242	0.017717	0.077883	4.98157	7.55	0.5742	7.90541	0.090147
705	0.160335	0.000321	0.390468	0.011351	0.085421	3.90644	7.55	0.518	9.35667	0.123149
706	0.157131	0.000217	0.38422	0.014683	0.086315	5.00236	7.55	0.4964	6.38358	0.185641
707	0.203357	0.000263	0.424883	0.007794	0.060491	3.00644	7.55	0.5435	4.96063	0.091189
708	0.340646	0.000311	0.405263	0.022351	0.076568	7.52561	7.55	0.6062	12.0528	0.086116
709	0.161285	0.000214	0.398647	0.021877	0.066721	6.17842	-0.3	0.5149	5.94278	0.1269
711	0.144321	0.000276	0.429864	0.00573	0.064763	3.80869	7.55	0.5116	2.51376	0.191539
712	0.221328	0.000219	0.376524	0.005404	0.060968	4.21209	7.55	0.4837	4.76322	0.159401
713	0.157615	0.000214	0.341675	0.004267	0.057294	3.53975	7.55	0.4298	3.1431	0.146556
714	0.205982	0.00023	0.389015	0.008733	0.078902	3.95178	7.55	0.5143	8.03721	0.103342
715	0.069875	0.000183	0.33142	0.006591	0.077164	1.42982	7.55	0.3525	2.27059	0.187428
716	0.389626	0.000999	0.416707	0.033171	0.116761	4.8951	6.67	0.6708	13.4717	0.111192
717	0.11813	0.000171	0.347295	0.019938	0.059215	2.3974	6.67	0.411	0.996203	0.172288
718	0.018922	0.00012	0.343367	0.043829	0.07452	0.327748	6.67	0.4944	0.600173	0.106381
719	0.172338	0.000189	0.348656	0.018027	0.097784	2.43167	6.67	0.4839	2.96069	0.087717
720	0.130966	0.000184	0.310866	0.013999	0.054788	1.60299	6.67	0.438	1.83223	0.081896
721	0.231221	0.00014	0.184562	0.055532	0.063718	4.35202	6.67	0.5284	2.79084	0.078563
722	0.148297	0.000251	0.361465	0.025953	0.073328	1.7344	6.67	0.4607	3.1968	0.082593
723	0.231212	0.000204	0.247909	0.024006	0.057015	3.26536	6.67	0.5202	3.83904	0.091267
724	0.153689	0.000164	0.206764	0.021354	0.053522	1.55284	6.67	0.3672	1.94824	0.121943
725	0.131989	0.00015	0.228113	0.01752	0.057006	1.21443	6.67	0.4421	4.40882	0.18249
726	0.148931	0.000141	0.197231	0.050608	0.06266	2.93581	6.67	0.4424	1.79066	0.109677
727	0.186472	0.000173	0.266513	0.045124	0.067891	1.39336	7.55	0.489	1.86516	0.085746
728	0.117189	0.000137	0.346434	0.012486	0.049475	1.62938	6.67	0.3827	1.5585	0.120596
729	0.092695	0.000166	0.308837	0.011132	0.055782	0.986645	5.71	0.3502	0.723317	0.119281
730	0.114329	0.000155	0.331566	0.016544	0.042963	0.99907	6.67	0.3967	0.71412	0.132003
731	0.099823	0.000134	0.251886	0.015302	0.042497	0.629643	6.67	0.3478	0.426247	0.185266
732	0.122962	0.000118	0.30687	0.012687	0.046629	1.16741	6.67	0.3489	0.683036	0.235001
733	0.499665	0.001432	0.477248	0.035923	0.191206	10.1989	6.71	0.791	19.6728	0.097574
734	0.265536	0.000191	0.304388	0.026573	0.068613	5.43271	6.71	0.5973	4.25086	0.166386
735	0.347578	0.000196	0.36669	0.008949	0.068043	2.62771	6.71	0.5073	3.25363	0.120777
736	0.610426	0.000247	0.279748	0.005934	0.073208	4.41662	6.71	0.5468	6.94861	0.453184
737	0.248828	0.000198	0.290039	0.011829	0.068063	2.98141	6.71	0.549	3.08184	0.32389
738	0.282222	0.000186	0.281089	0.015902	0.060911	9.78142	6.71	0.6135	2.0674	0.103847
739	0.249083	0.000165	0.300597	0.013531	0.049759	2.62633	6.71	0.506	2.82912	0.088311
740	0.272303	0.000138	0.317605	0.016858	0.071877	1.3614	6.71	0.5165	1.78422	0.151407
741	1.0118	0.000777	0.315823	0.005022	0.0539	7.95282	6.71	0.4827	9.3468	0.09702
742	0.081079	0.000138	0.370914	0.003137	0.060017	1.06645	6.71	0.4332	1.06512	0.085907
743	0.145307	0.000178	0.328078	0.017522	0.067321	1.71375	6.71	0.489	1.20129	0.110991
744	0.269282	0.000164	0.327658	0.008209	0.044827	1.81677	6.71	0.4552	1.86335	0.128269
745	0.32418	0.001	0.405465	0.029441	0.075021	6.09073	5.87	0.706	15.9804	0.094042
746	0.3002	0.000217	0.319591	0.022021	0.076249	4.5971	5.87	0.5935	7.31732	0.086889
747	0.174198	0.000269	0.325884	0.02991	0.067835	4.69127	5.87	0.558	7.19558	0.067265
748	0.175547	0.000148	0.364891	0.021757	0.072461	2.5563	5.87	0.469	2.14149	0.058967
749	0.140888	0.00011	0.386252	0.007529	0.060305	1.16046	5.87	0.4029	0.936533	0.112793
750	0.209737	0.000171	0.339017	0.006994	0.043521	1.56607	5.87	0.5085	2.09286	0.073601
751	0.213933	0.00014	0.370284	0.013886	0.054096	1.84453	5.87	0.454	1.98123	0.308536
752	0.103101	0.000156	0.621523	0.01135	0.069908	2.19427	5.87	0.4118	0.825044	0.083986
753	0.112104	0.00013	0.357759	0.009374	0.046353	1.75417	5.87	0.4212	2.07083	0.268617
754	0.153349	0.000141	0.326427	0.037408	0.086941	1.777	5.87	0.476	2.02695	0.095632
755	0.085801	0.000117	0.395389	0.032937	0.059561	1.35721	5.87	0.427	1.32509	0.09505
756	0.185495	0.000134	0.419533	0.005217	0.068721	0.846602	5.87	0.4167	0.875728	0.091033
757	0.119465	0.000144	0.313915	0.015564	0.055812	1.00775	5.87	0.3923	1.73735	0.137667
758	0.722579	0.00197	0.642807	0.019294	0.072896	12.3043	8.69	0.8527	31.892	0.097202
759	0.255217	0.000178	0.490827	0.01161	0.075723	2.22256	8.69	0.5373	4.54878	0.10049
760	2.77283	0.00486	0.555122	0.023354	0.115576	35.4487	8.69	1	156.904	0.206315
761	0.940758	0.000955	0.463571	0.062861	0.113591	42.6611	8.69	0.8785	44.825	0.137947
762	0.149996	0.000283	0.421376	0.005862	0.070986	4.62963	7.44	0.6979	13.6407	0.062689
763	0.782814	0.000747	0.370043	0.022271	0.061569	8.71331	8.69	0.9288	51.5252	0.098235
764	0.312083	0.000302	0.415587	0.02858	0.078229	8.76651	8.69	0.641	14.0102	0.091761
765	0.097332	0.000205	0.416211	0.003963	0.051422	1.20865	8.69	0.391	1.34171	0.102554
766	0.090332	0.000139	0.433647	0.003288	0.041372	0.707404	8.69	0.3833	1.39765	0.104017
767	0.160867	0.00022	0.349472	0.046301	0.071669	2.47092	8.69	0.4382	3.03862	0.108106
768	0.583828	0.000404	0.380952	0.042412	0.091344	6.16191	8.69	0.66	17.6733	0.129888
769	0.081954	0.000161	0.430267	0.010303	0.087014	1.45714	8.69	0.46	2.33714	0.12019
770	0.124024	0.000119	0.376141	0.01405	0.071808	0.737589	8.69	0.547	1.96596	0.067346
771	0.095838	0.000136	0.41712	0.01922	0.070733	1.13296	8.69	0.4065	1.42936	0.112727
772	0.148906	0.000153	0.361621	0.009847	0.051649	2.28692	8.69	0.488	4.19853	0.120925
773	0.190076	0.000171	0.455427	0.011991	0.083495	3.42362	8.69	0.48	1.48365	0.09919
774	1.76552	0.001738	0.515726	0.044421	0.073211	70.5241	8.69	0.8875	122.409	0.146162
775	1.23643	0.000743	0.41532	0.015169	0.083665	6.79429	8.69	0.88	92.7579	0.150105
776	0.163512	0.000193	0.396624	0.008021	0.047045	1.62051	8.69	0.6315	11.0404	0.079111
777	0.084093	0.000156	0.288685	0.008515	0.041869	1.10444	8.69	0.5003	3.48176	0.087151
778	0.139891	9.1e-05	0.372201	0.011362	0.076646	0.313469	8.69	0.3934	1.65346	0.23712
779	0.204465	0.000575	0.489915	0.012817	0.09005	4.86866	6.34	0.577	2.8022	0.119097
780	0.313587	0.000233	0.327622	0.01126	0.061938	4.85296	6.34	0.6001	3.76259	0.106902
781	0.161852	0.000261	0.352217	0.001885	0.06629	1.68653	6.34	0.2345	2.43973	0.090061
782	0.107454	0.000129	0.223404	0.001892	0.086461	1.8025	6.34	0.4026	1.36823	0.126616
783	0.204204	0.0002	0.297279	0.007175	0.057294	5.06494	6.34	0.541	1.54664	0.092314
784	0.216691	0.000181	0.306489	0.002618	0.077537	9.8172	6.34	0.494	1.80645	0.135568
785	0.096732	9.9e-05	0.338419	0.044287	0.05968	2.61791	6.34	0.3475	0.640605	0.13284
786	0.062873	0.000162	0.393869	0.001699	0.042078	1.44928	6.34	0.4478	0.531401	0.121728
787	0.092394	0.00011	0.357133	0.001396	0.062982	1.34541	6.34	0.4379	1.27836	0.101455
788	0.128233	0.000111	0.276537	0.000147	0.08176	1.03716	6.34	0.319	0.461501	0.183044
789	0.086638	0.000113	0.318438	0.009847	0.051798	1.32277	6.34	0.4405	0.667808	0.173689
790	0.099956	0.00011	0.446318	0.008856	0.050026	0.505173	6.34	0.2953	0.352896	0.155974
791	0.136347	0.000113	0.313459	0.002715	0.07055	2.2457	6.34	0.3795	0.457746	0.191032
792	0.100068	0.000139	0.319775	0.004849	0.081223	0.770791	6.34	0.3444	0.251521	0.159776
793	0.717604	0.000867	0.695382	0.035052	0.089315	15.2451	5.67	0.575	6.02941	0.065663
794	0.363252	0.000465	0.668416	0.040128	0.184484	7.00295	7.44	0.6989	1.00537	0.102892
795	0.480566	0.000899	0.417315	0.051854	0.132457	4.28384	7.17	0.583	8.433	0.149958
796	0.626038	0.001737	0.50217	0.076258	0.098644	6.26563	6.26	0.694	29.645	0.094232
797	0.192118	0.000141	0.283476	0.001409	0.038272	3.50925	6.26	0.4552	2.10494	0.071694
798	0.342097	0.000236	0.216145	0.008607	0.073101	6.80357	6.26	0.6343	8.80357	0.080361
799	0.114933	0.000152	0.264613	0.002874	0.096101	2.61408	6.26	0.4329	1.07789	0.071233
800	0.14386	0.000234	0.266756	0.009004	0.057644	1.71173	6.26	0.4586	3.03571	0.07215
801	0.161146	0.000267	0.331091	0.010272	0.062179	2.79503	6.26	0.4509	5.25393	0.071845
802	0.130668	0.00016	0.343091	0.005585	0.058722	1.65055	6.26	0.378	1.23146	0.071632
803	0.095095	0.000112	0.268936	0.004629	0.045561	4.69689	6.26	0.4311	1.56563	0.095871
804	0.106179	0.000146	0.216666	0.00578	0.035301	1.02858	6.26	0.4267	0.979381	0.071901
805	0.133579	0.000186	0.266452	0.005781	0.066188	2.3118	6.26	0.4453	1.51966	0.072643
806	0.112287	0.000139	0.25561	0.002748	0.049352	1.85771	6.26	0.4089	0.857708	0.114039
807	0.134681	0.000139	0.26075	0.014621	0.073958	1.51902	6.26	0.3895	1.44236	0.100434
808	0.152472	0.00013	0.245676	0.002098	0.075658	0.897529	6.26	0.4245	1.82776	0.098663
809	0.084581	9.3e-05	0.299886	0.003043	0.046241	0.918367	6.26	0.3429	0.707908	0.113071
810	0.102687	0.000105	0.302112	0.002385	0.048425	0.30686	6.26	0.378	0.562819	0.092432
811	0.095954	0.000227	0.274362	0.001692	0.054881	1.88535	6.26	0.398	2.76433	0.091029
812	0.11931	0.000104	0.346629	0.002382	0.065755	0.256279	6.26	0.3477	0.381855	0.094886
813	0.079564	9.4e-05	0.259187	0.002334	0.044346	0.924502	6.26	0.3689	1.18076	0.065665
814	0.378536	0.000728	0.55397	0.018709	0.132927	6.81632	4.52	0.6201	9.68899	0.141733
815	0.112249	0.000159	0.363061	0.019659	0.140107	1.20774	4.52	0.4284	1.26306	0.197518
816	0.076611	0.000166	0.399231	0.003182	0.08631	0.494541	4.52	0.413	1.80732	0.143322
817	0.158424	0.000141	0.474695	0.011598	0.109259	1.817	4.52	0.3168	2.33862	0.199723
818	0.522513	0.000852	0.527715	0.032604	0.130805	6.75823	4.57	0.6805	6.73355	0.08613
819	0.185987	0.000159	0.34	0.002255	0.076728	1.30566	4.57	0.4248	0.595916	0.098883
820	0.327933	0.000173	0.296262	0.003787	0.096119	2.82906	4.57	0.4748	2.94444	0.070074
821	0.115549	0.000129	0.373571	0.014597	0.095245	1.2686	4.57	0.3533	0.387627	0.077046
822	0.073555	0.000102	0.298235	0.001446	0.074795	0.71696	4.57	0.2882	0.134781	0.129652
823	0.123883	0.000177	0.38648	0.009942	0.183994	1.41056	4.57	0.3454	0.819543	0.167188
824	0.168692	0.000148	0.317826	0.005886	0.126291	0.835913	4.57	0.3507	0.375387	0.104719
825	0.103919	0.000131	0.27068	0.006879	0.088549	0.762404	4.57	0.3956	0.14522	0.130876
826	0.358659	0.001485	0.551502	0.039688	0.101924	9.2358	5.71	0.7083	18.8878	0.086778
827	0.219954	0.000179	0.282983	0.005776	0.074563	5.458	6.61	0.6303	1.04414	0.069316
828	0.228714	0.000208	0.253961	0.002807	0.046587	3.45564	5.71	0.4764	3.40757	0.072621
829	0.152587	0.000231	0.257028	0.002517	0.04246	2.35725	5.71	0.461	1.84938	0.092267
830	0.110927	0.000168	0.308329	0.002299	0.04921	0.701465	5.71	0.3732	0.977174	0.098312
831	0.220839	0.000208	0.201515	0.000824	0.114748	0.908403	5.71	0.3405	1.48877	0.091563
832	0.162248	0.000184	0.368164	0.002177	0.040245	0.852555	5.71	0.4451	2.40876	0.065778
833	0.147325	0.000326	0.262457	0.000456	0.093807	1.51198	5.71	0.5279	0.618054	0.140779
834	0.130836	0.000168	0.322249	0.003075	0.041922	1.96012	5.71	0.4122	0.473916	0.114122
835	0.118874	0.000155	0.327801	0.005627	0.050266	0.762968	8.69	0.388	0.537062	0.098026
836	0.403628	0.000738	0.510305	0.000743	0.068068	8.89774	3.63	0.7971	6.19731	0.09002
837	3.48168	0.000379	0.2386	2.7e-06	0.067787	19.2212	3.63	0.9339	4.49326	0.114841
838	0.406341	0.000207	0.2107	2.5e-06	0.062967	10.0131	3.63	0.6558	6.00784	0.103848
839	0.14861	0.000148	0.3386	0.000348	0.052039	3.53652	3.63	0.4323	2.43489	0.182625
840	0.115742	0.00015	0.4429	0.000791	0.060749	1.64463	6.7	0.3242	0.779614	0.087703
841	0.179778	0.000136	0.3301	0.000487	0.048335	1.54899	3.63	0.3234	1.38454	0.178369
842	0.166238	0.000188	0.3893	0.003991	0.049773	3.18234	3.63	0.3871	1.57594	0.163555
843	0.129657	0.000125	0.3475	0.000908	0.066306	2.49087	3.63	0.3304	0.266266	0.129456
844	0.223366	0.000215	0.3639	0.000492	0.043418	4.44684	3.63	0.5364	3.93639	0.110737
845	0.109486	0.000155	0.2781	0.000818	0.105282	1.01448	3.63	0.2959	1.03334	0.185983
846	0.123068	0.000129	0.4498	0.000128	0.073807	0.809845	3.63	0.2716	0.700216	0.199534
847	0.071138	0.000155	0.4565	0.001442	0.176456	0.219912	3.63	0.2469	0.213248	0.195917
848	0.281222	0.000354	0.458698	0.00157	0.069351	3.90721	2.84	0.6578	1.84336	0.086027
849	0.349245	0.000441	0.422707	0.006178	0.10442	8.82028	4.5	0.7459	3.52907	0.097537
850	0.252355	0.000209	0.301714	0.000429	0.102511	9.70631	4.5	0.7132	2.52864	0.119778
851	0.135988	0.000156	0.3099	0.009672	0.092282	3.74906	4.5	0.4443	1.12697	0.134994
852	0.141149	0.000173	0.492794	0.020101	0.070737	5.96415	4.5	0.3207	0.249176	0.186514
853	0.122198	0.000132	0.391227	0.000374	0.059395	4.81863	4.5	0.3806	0.506757	0.169753
854	0.451383	0.000634	0.574846	0.00627	0.146665	11.0828	2.98	0.848	7.99833	0.063881
855	0.852171	0.00041	0.12785	0.005241	0.077125	32.9083	2.98	0.988	12.0262	0.093533
856	0.73627	0.004286	0.780233	0.026036	0.188795	4.64777	9.08	0.8635	33.546	0.1144
857	0.281532	0.000893	0.491789	0.073692	0.151991	8.66447	4.04	0.8227	16.6407	0.184196
858	0.158139	0.000761	0.438058	0.012141	0.066433	7.33227	6.19	0.5664	4.17492	0.178334
859	0.180804	0.000359	0.332733	0.013882	0.052005	4.11046	6.19	0.5621	3.36166	0.124457
860	0.170828	0.000589	0.480083	0.041571	0.094715	6.62487	6.19	0.5222	4.27313	0.116942
861	0.19598	0.000231	0.368	0.018456	0.059468	3.03648	6.19	0.4913	1.39585	0.163754
862	0.122077	0.000186	0.360371	0.018127	0.058111	1.89028	6.19	0.4563	1.60435	0.190719
863	0.123969	0.000305	0.344847	0.012262	0.063413	2.10095	6.19	0.4423	2.70516	0.157266
864	0.187886	0.000221	0.395769	0.014808	0.093242	2.91745	6.19	0.501	1.03935	0.146832
865	0.132356	0.000231	0.332384	0.006836	0.080117	1.9252	6.19	0.445	0.782686	0.153136
866	0.121871	0.000287	0.378898	0.006713	0.060545	1.25976	6.19	0.4814	1.85971	0.173043
867	0.196106	0.000323	0.424989	0.020246	0.115115	2.05373	6.19	0.532	4.4627	0.174536
868	0.175759	0.000211	0.376516	0.011561	0.129323	1.63942	6.19	0.4414	2.25365	0.215692
869	0.46646	0.001187	0.584676	0.026132	0.100638	10.6588	5.27	0.8425	9.50668	0.108643
870	0.212784	0.000272	0.498303	0.011135	0.104764	5.9819	5.27	0.6004	1.25593	0.104418
871	0.322387	0.000286	0.386652	0.027495	0.076299	6.27628	5.27	0.6348	1.71171	0.096137
872	0.210919	0.000258	0.365079	0.015875	0.102412	1.93986	5.27	0.565	2.04894	0.114551
873	0.245753	0.00028	0.406702	0.016859	0.094633	2.61283	5.27	0.5215	2.04184	0.12136
874	0.329713	0.000201	0.444409	0.00944	0.086296	3.80866	5.27	0.5215	1.49381	0.185956
875	0.163302	0.00033	0.461789	0.020826	0.112855	2.56001	5.27	0.505	1.54504	0.119686
876	0.120671	0.000273	0.36453	0.000848	0.04393	1.36321	5.27	0.3982	1.51743	0.127736
877	0.111066	0.00025	0.388212	0.003901	0.118783	1.76442	5.27	0.4482	1.23382	0.128553
878	0.143202	0.00036	0.309567	0.007551	0.097477	1.39537	5.27	0.4714	1.34327	0.109316
879	0.125296	0.000266	0.39849	0.024034	0.11859	0.78065	5.27	0.4236	0.619401	0.114745
880	0.426176	0.000702	0.663559	0.012491	0.073094	9.43357	5.1	0.664	4.38692	0.172504
881	0.609699	0.000437	0.474363	0.018903	0.065066	11.9312	5.1	0.8234	5.00223	0.12071
882	0.551587	0.000292	0.358075	0.005928	0.125057	18.2852	5.1	0.9446	1.46209	0.167649
883	0.141733	0.000221	0.362287	0.00073	0.055121	4.34092	5.1	0.3062	0.854444	0.246138
884	0.145216	0.000317	0.337798	0.000721	0.05992	3.40952	6.36	0.2967	0.829681	0.29425
885	0.311868	0.000386	0.394438	0.025523	0.106048	18.6859	5.1	0.7281	2.55769	0.135706
886	0.282913	0.000322	0.372119	0.002414	0.063088	3.60662	5.1	0.6934	0.560361	0.18743
887	0.172284	0.000273	0.301553	0.007113	0.071492	5.33035	5.1	0.5174	0.75028	0.194963
888	0.200595	0.000178	0.351516	0.013798	0.058398	3.19495	5.1	0.4682	0.238267	0.237644
889	0.416119	0.000982	0.455296	0.019678	0.110654	11.5114	7	0.6824	8.95408	0.081179
890	0.621273	0.00085	0.459304	0.112372	0.101999	7.42049	7	0.6886	9.56083	0.09752
891	0.229001	0.000379	0.439429	0.040939	0.101304	4.24469	7	0.4558	5.19816	0.080226
892	0.300023	0.000268	0.384133	0.017193	0.105165	6.42134	7	0.652	2.4655	0.071909
893	0.297686	0.000336	0.397661	0.031512	0.11085	6.73684	7	0.7036	1.18421	0.087211
894	0.260159	0.000271	0.409309	0.043653	0.123216	4.40501	7	0.4451	2.15866	0.076668
895	0.32151	0.00028	0.388196	0.0565	0.100327	3.65542	7	0.4182	2.23714	0.162199
896	0.398252	0.000302	0.426003	0.055677	0.103718	3.08616	7	0.5053	2.26318	0.092957
897	0.234104	0.000235	0.355979	0.025442	0.117484	2.70681	7	0.4658	1.81675	0.195995
898	0.189359	0.000246	0.353488	0.036328	0.113146	7.45414	7	0.4385	1.95664	0.081603
899	0.553681	0.000248	0.345118	0.035282	0.115934	7.29102	7	0.6595	5.13932	0.098823
900	0.147328	0.000196	0.344218	0.039588	0.107682	2.09603	6.42	0.4284	1.65232	0.145452
901	0.134505	0.000189	0.373923	0.015477	0.102365	1.18027	7	0.2418	0.869055	0.14828
902	0.178089	0.000207	0.425246	0.047508	0.113082	2.06626	7	0.503	1.23263	0.117382
903	0.317106	0.000733	0.404887	0.057524	0.074372	9.42681	6.42	0.5393	5.66563	0.101679
904	0.217682	0.000313	0.426568	0.024163	0.05513	3.2065	6.42	0.577	2.19313	0.089115
905	0.202949	0.000225	0.296726	0.015433	0.047799	3.95599	6.42	0.3656	0.859468	0.146149
906	0.242229	0.000184	0.329953	0.023434	0.038854	4.31034	6.42	0.4982	0.763547	0.125591
907	0.267101	0.000196	0.382869	0.004942	0.083013	1.84068	5.1	0.4894	1.07111	0.133991
908	0.357234	0.00018	0.320499	0.021804	0.065529	3.26999	6.42	0.638	0.918448	0.145514
909	0.202749	0.000193	0.374604	0.012039	0.039158	3.14183	6.42	0.2982	0.387792	0.19909
910	0.193305	0.000208	0.368227	0.01272	0.060327	1.60768	6.42	0.4088	0.631951	0.220731
911	0.251813	0.000877	0.548604	0.031303	0.079309	6.01033	6.22	0.4713	9.06513	0.128806
912	0.142833	0.000373	0.432422	0.024271	0.079436	1.77684	6.22	0.4	2.1492	0.102118
913	0.47439	0.000484	0.358721	0.012023	0.083199	7.67321	6.22	0.618	4.31544	0.102051
914	0.453645	0.000358	0.328065	0.016573	0.064764	6.81405	6.22	0.7981	2.0745	0.082905
915	0.236177	0.000267	0.358678	0.003789	0.042655	2.66443	6.22	0.637	1.87919	0.155458
916	0.352014	0.000381	0.197621	0.010244	0.03459	12.5217	6.22	0.4688	6.41667	0.125825
917	0.277223	0.000177	0.349219	0.002275	0.057199	7.09016	6.22	0.7599	1.69672	0.115614
918	0.164811	0.000283	0.446736	0.018445	0.054846	2.3778	6.22	0.339	2.06711	0.161338
919	0.332467	0.000237	0.447246	0.003326	0.084014	5.49887	6.22	0.556	2.01814	0.12807
920	0.24881	0.000255	0.419004	0.024156	0.077983	3.71591	6.22	0.553	2.42045	0.096408
921	0.255389	0.000268	0.358414	0.019095	0.062555	1.04399	6.22	0.6032	1.8651	0.134348
922	0.106044	0.000169	0.333529	0.011926	0.051707	0.457339	6.22	0.4234	0.583876	0.177324
923	0.509138	0.005143	0.644062	0.047349	0.190523	4.10717	7	0.896	20.1063	0.099946
924	0.754566	0.001788	0.558379	0.022917	0.10088	20.8025	9.63	0.8092	33.9993	0.11018
925	0.735264	0.000743	0.475928	0.021743	0.091878	13.0224	9.63	0.745	57.6273	0.09404
926	0.212482	0.00038	0.440159	0.020516	0.094088	4.21104	9.63	0.5946	8.7787	0.112994
927	0.693933	0.00052	0.4725	0.030191	0.086926	10.6728	9.63	0.687	46.5518	0.096032
928	1.00519	0.001233	0.478319	0.036246	0.103171	12.4898	9.63	0.74	78.4571	0.11455
929	0.409307	0.000405	0.440988	0.025046	0.095676	5.89239	9.63	0.612	14.858	0.057468
930	0.175257	0.000316	0.410278	0.029821	0.13173	3.37132	9.63	0.571	11.5897	0.115002
931	0.254484	0.000258	0.438443	0.029988	0.124479	5.19365	9.63	0.582	11.7401	0.133888
932	0.212767	0.000261	0.406136	0.016773	0.107772	2.81955	9.63	0.585	5.31804	0.094134
933	0.481882	0.000338	0.423753	0.023053	0.078715	5.13071	9.63	0.612	23.6225	0.109078
934	0.445675	0.000392	0.455267	0.02446	0.084011	7.89416	9.63	0.666	44.344	0.077777
935	0.398731	0.000257	0.436103	0.01712	0.081207	4.38151	9.63	0.602	17.3589	0.109269
936	0.222961	0.000212	0.384364	0.021152	0.107852	3.15137	9.63	0.537	6.43189	0.143014
937	0.714453	0.001792	0.550787	0.042268	0.11159	7.96217	9.78	0.751	45.8045	0.135218
938	0.614313	0.000797	0.441212	0.03249	0.113085	5.05481	9.78	0.703	72.5009	0.124275
939	0.397244	0.000428	0.501487	0.007604	0.081925	3.43247	9.78	0.672	29.109	0.124275
940	0.426736	0.000465	0.417907	0.045729	0.091591	10.5216	9.78	0.592	48.9315	0.125286
941	0.431363	0.000345	0.427689	0.030908	0.085808	8.37819	9.78	0.574	46.6828	0.150286
942	0.543526	0.000378	0.436587	0.009667	0.074374	5.88713	9.78	0.621	35.9571	0.123537
943	0.574318	0.00049	0.487897	0.005331	0.083806	3.49212	9.78	0.633	31.2101	0.148856
944	0.227273	0.000231	0.424679	0.003861	0.072033	4.31416	9.78	0.49	10.7913	0.123456
945	0.588773	0.000503	0.534499	0.012078	0.114006	11.0974	9.78	0.663	20.0718	0.136057
946	0.323632	0.000354	0.47124	0.005024	0.078293	4.758	9.78	0.595	25.7511	0.145227
947	0.201197	0.000266	0.437033	0.010418	0.076974	1.62996	9.78	0.552	12.9983	0.122943
948	0.383976	0.001015	0.393645	0.02587	0.097004	8.20696	7.46	0.691	16.8979	0.155712
949	0.120104	0.00043	0.309801	0.053285	0.101117	8.6788	7.46	0.6067	22.2705	0.113448
950	0.144186	0.00025	0.326045	0.066704	0.091507	4.81811	7.46	0.5091	8.49097	0.127849
951	0.226058	0.000254	0.356674	0.015639	0.095478	6.08302	7.46	0.679	7.88738	0.146914
952	0.260699	0.000227	0.318771	0.081158	0.090803	5.49296	7.46	0.6386	13.2262	0.132897
953	0.269641	0.000203	0.289466	0.044016	0.069524	5.10451	7.46	0.5976	6.45611	0.128373
954	0.389828	0.000324	0.269813	0.016788	0.09252	6.78862	3.49	0.517	19.1734	0.107167
955	0.113977	0.000199	0.334905	0.010607	0.068414	1.799	7.46	0.4223	3.70108	0.120497
956	0.218853	0.000199	0.466688	0.033716	0.134058	5.04401	7.46	0.47	5.26743	0.099406
957	1.67173	0.001115	0.287478	0.046715	0.101803	33.1734	7.46	0.4775	54.2435	0.108732
958	0.083858	0.000158	0.342627	0.008505	0.087058	1.71581	7.46	0.375	1.15275	0.143674
959	0.09436	0.000192	0.35288	0.031759	0.067464	2.23416	7.46	0.3743	1.4884	0.189974
960	0.072003	0.000137	0.308759	0.019727	0.08655	1.74185	7.46	0.4144	2.91881	0.153007
961	0.095556	0.000166	0.385286	0.041493	0.08227	2.26671	7.46	0.3566	1.38241	0.152272
962	0.203649	0.000179	0.396021	0.035942	0.132328	4.73848	7.46	0.5006	7.18555	0.119326
963	0.196128	0.000163	0.357519	0.046191	0.131014	3.46319	7.46	0.4932	8.98142	0.123047
964	0.377163	0.000772	0.464469	0.018378	0.098831	3.86849	8.07	0.669	9.52825	0.16128
965	1.2956	0.001191	0.546585	0.036986	0.166116	17.7089	5.94	0.888	42.1485	0.189118
966	0.224102	0.00021	0.349824	0.013942	0.073429	2.43552	8.07	0.553	6.77315	0.189652
967	0.208991	0.000231	0.324073	0.005317	0.056082	1.25	7	0.551	5.08803	0.121751
968	0.360502	0.000407	0.35067	0.015959	0.066297	2.72968	8.07	0.629	15.511	0.17703
969	0.179671	0.000266	0.362406	0.024805	0.067424	2.23361	8.07	0.538	5.49658	0.160352
970	1.17277	0.000946	0.338569	0.005981	0.065712	5.0487	8.07	0.534	23.9316	0.135104
971	1.18032	0.001083	0.345659	0.009125	0.073922	9.24021	8.07	0.516	33.8148	0.155744
972	0.205108	0.000217	0.316012	0.007795	0.072399	1.15559	8.07	0.529	3.53776	0.152258
973	0.375578	0.000765	0.404816	0.053828	0.09235	5.34835	6.79	0.7023	8.20312	0.128266
974	0.228265	0.000236	0.343929	0.012904	0.111288	4.81526	6.79	0.6243	2.89631	0.104253
975	0.282846	0.000176	0.34232	0.019894	0.108904	3.58729	6.79	0.6497	1.73058	0.126707
976	1.49569	0.001145	0.372291	0.050043	0.120037	23.1293	6.79	0.49	15.4044	0.161033
977	0.339788	0.000253	0.363502	0.023582	0.099886	9.6399	6.79	0.6656	5.84941	0.165698
978	0.247957	0.000204	0.302233	0.021825	0.120915	2.41923	6.79	0.5334	4.20016	0.162708
979	0.133098	0.00021	0.386617	0.040718	0.122214	1.5353	6.79	0.4564	1.90314	0.187144
980	1.66299	0.000901	0.301708	0.038864	0.114779	13.9317	6.79	0.4286	17.4666	0.148731
981	0.787788	0.000609	0.303429	0.023918	0.124967	7.0667	6.79	0.4224	9.86871	0.189336
982	0.900408	0.000397	0.327888	0.014874	0.112251	9.31299	6.79	0.4186	7.03685	0.122579
983	0.13455	0.000168	0.355128	0.03325	0.124957	1.40401	6.79	0.4589	1.00778	0.176176
984	0.468363	0.001168	0.557759	0.015275	0.09412	12.8376	7.93	0.6732	18.3523	0.158953
985	0.525252	0.001025	0.507309	0.042975	0.101151	10.1307	7.93	0.6841	17.3572	0.134862
986	0.317527	0.000381	0.407119	0.008295	0.072597	9.02804	7.93	0.6681	10.4907	0.112777
987	0.221425	0.000245	0.37747	0.003243	0.069008	6.00503	7.93	0.5277	4.01415	0.131973
988	0.373635	0.000356	0.299492	0.003852	0.060118	12.1417	7.93	0.6451	15.3622	0.138721
989	0.310192	0.000539	0.398134	0.018105	0.081666	5.19743	7.93	0.5898	6.5228	0.139461
990	0.152749	0.0004	0.397134	0.115262	0.089883	4.04143	7.93	0.536	9.10503	0.189702
991	0.151749	0.000294	0.394557	0.01433	0.087945	5.18079	7.93	0.5151	4.95756	0.181168
992	0.269175	0.000298	0.435384	0.008453	0.062419	3.04108	7.93	0.5592	4.37845	0.149323
993	0.342055	0.000396	0.438963	0.022283	0.079129	11.6994	7.93	0.6208	10.7575	0.137035
994	0.165965	0.000372	0.40994	0.021837	0.068908	6.73903	0.62	0.5328	4.93025	0.172308
996	0.128417	0.000333	0.444337	0.005855	0.070314	4.18883	7.93	0.5272	2.5539	0.163745
997	0.23484	0.000255	0.392646	0.003704	0.065968	4.87997	7.93	0.5017	4.03464	0.124004
998	0.121129	0.000316	0.354892	0.002595	0.062071	3.69711	7.93	0.4482	2.74302	0.186402
999	0.214194	0.000262	0.402471	0.010321	0.0822	3.99793	7.93	0.5323	5.81071	0.175934
1000	0.091491	0.000235	0.34431	0.006039	0.072337	1.51631	7.93	0.367	1.74649	0.218086
1001	0.382498	0.001244	0.463571	0.032903	0.123045	5.25627	7	0.683	14.8369	0.19315
1002	0.11726	0.000224	0.354487	0.020473	0.064466	2.42326	7	0.426	1.0762	0.172474
1003	0.206806	0.000342	0.418712	0.045076	0.079237	3.37403	7	0.51	6.57713	0.141661
1004	0.171714	0.000265	0.351502	0.013692	0.101379	2.49406	7	0.4978	2.6694	0.132407
1005	0.136848	0.000239	0.339903	0.014686	0.057631	1.63068	7	0.453	1.75172	0.097936
1006	0.215376	0.000189	0.233289	0.060136	0.069051	4.46974	7	0.541	2.08508	0.114704
1007	0.161049	0.000307	0.365889	0.02786	0.072546	1.74465	7	0.476	4	0.104239
1008	0.246996	0.00033	0.307369	0.024264	0.057243	3.37662	7	0.532	5.00541	0.120672
1009	0.162785	0.000188	0.292427	0.023872	0.056158	1.57362	7	0.385	1.8351	0.161122
1010	0.14476	0.000179	0.300754	0.017577	0.059996	1.2445	7	0.457	3.67747	0.12708
1011	0.155655	0.000223	0.244415	0.051495	0.066794	3.03712	7	0.457	1.5823	0.140672
1012	0.188436	0.000229	0.286041	0.047396	0.074552	1.8438	7.93	0.504	2.2389	0.108392
1013	0.121539	0.000203	0.359755	0.014497	0.052708	1.70814	7	0.396	1.48637	0.20792
1014	0.130685	0.000214	0.34598	0.01118	0.059346	1.01436	6.36	0.365	0.781215	0.155809
1015	0.115962	0.000205	0.30509	0.016716	0.043838	0.983827	7	0.411	0.580638	0.171652
1016	0.096779	0.000176	0.274396	0.013842	0.045709	0.624949	7	0.362	0.337942	0.194861
1017	0.116391	0.000178	0.331514	0.012854	0.050639	1.17749	7	0.364	0.677819	0.195643
1018	0.505135	0.001699	0.48997	0.037814	0.109342	10.7336	7.28	0.7936	18.9941	0.128469
1019	0.262503	0.000243	0.320116	0.027726	0.073348	5.85351	7.28	0.6052	2.91167	0.126964
1020	0.376607	0.000232	0.366	0.009232	0.071424	2.66305	7.28	0.5183	3.05214	0.132473
1021	0.687887	0.000316	0.297536	0.006109	0.086686	4.69031	7.28	0.5594	5.37463	0.094978
1022	0.270838	0.000251	0.294954	0.011179	0.079646	3.19644	7.28	0.561	2.30769	0.121717
1023	0.280658	0.000233	0.288798	0.018871	0.062247	10.5918	7.28	0.6274	1.95135	0.119877
1024	0.250715	0.000212	0.314328	0.013854	0.053276	2.91718	7.28	0.524	2.55753	0.108502
1025	0.276014	0.000264	0.323454	0.014084	0.079216	1.7671	7.28	0.5338	2.16275	0.138749
1026	0.212696	0.000198	0.321803	0.005062	0.059553	1.50809	7.28	0.4988	1.50353	0.119948
1027	0.111556	0.000165	0.382075	0.003658	0.065019	1.31503	7.28	0.4372	1.18015	0.132378
1028	0.15553	0.000233	0.327332	0.003746	0.073379	1.79451	7.28	0.494	1.59549	0.141172
1029	0.267524	0.000181	0.335614	0.008455	0.050703	1.87468	7.28	0.4684	1.4663	0.14606
1030	0.329288	0.001215	0.418114	0.031159	0.080871	6.01421	6.79	0.7234	16.516	0.152244
1031	0.302338	0.000238	0.330381	0.023423	0.077456	5.07953	6.79	0.6093	7.90962	0.115765
1032	0.233551	0.000737	0.34885	0.032394	0.101476	5.06003	6.79	0.5715	6.2024	0.09172
1033	0.194751	0.000185	0.382813	0.023058	0.072387	1.79659	6.79	0.4829	1.85092	0.097633
1034	0.148352	0.00015	0.403072	0.008972	0.063199	1.3431	6.79	0.4119	1.13797	0.143648
1035	0.225131	0.000201	0.35332	0.007575	0.045607	1.61015	6.79	0.5244	2.20664	0.106699
1036	0.242543	0.000177	0.389149	0.014818	0.053662	2.22934	6.79	0.4645	1.68556	0.082475
1037	0.1034	0.000194	0.64092	0.012135	0.10053	2.24288	6.79	0.4214	0.883207	0.128013
1038	0.121575	0.000161	0.374831	0.010209	0.047429	1.74669	6.79	0.4337	2.00952	0.149526
1039	0.164044	0.000182	0.336669	0.038612	0.128366	1.84271	6.79	0.4915	1.7579	0.148106
1040	0.093478	0.00015	0.40594	0.035428	0.087125	1.36155	6.79	0.439	1.50103	0.149219
1041	0.186729	0.000189	0.418492	0.005671	0.084765	0.846813	6.79	0.4254	0.780209	0.133106
1042	0.11721	0.000183	0.320268	0.014806	0.048653	1.00022	6.79	0.4125	1.96673	0.087624
1043	0.811232	0.002522	0.652259	0.018778	0.073571	12.3623	9.35	0.8543	32.6215	0.136145
1044	0.181371	0.00023	0.507143	0.010515	0.079802	2.23336	9.35	0.538	4.70981	0.096531
1045	2.69989	0.006662	0.560478	0.022283	0.126596	35.0181	9.35	1	156.514	0.220667
1046	0.987237	0.00106	0.47363	0.063526	0.117968	46.2886	9.35	0.8787	55.0998	0.143066
1047	0.148616	0.000336	0.420024	0.006375	0.072031	4.57373	8.07	0.6985	11.6447	0.075102
1048	0.845443	0.000862	0.35807	0.021923	0.066283	6.67272	9.35	0.9289	55.7806	0.137656
1049	0.330246	0.000417	0.425109	0.025181	0.084189	6.13116	9.35	0.642	13.7341	0.094113
1050	0.107054	0.000359	0.418058	0.004086	0.050957	1.26374	9.35	0.3981	1.49817	0.095545
1051	0.091568	0.000192	0.426771	0.004073	0.042467	0.838944	9.35	0.3901	1.51476	0.102064
1052	0.199408	0.000248	0.351069	0.044385	0.074899	2.59165	9.35	0.4401	3.19345	0.090329
1053	0.597982	0.000491	0.383733	0.040247	0.099084	8.06887	9.35	0.67	20.0689	0.154859
1054	0.084489	0.000206	0.434695	0.010201	0.097529	1.53046	9.35	0.469	2.55581	0.141212
1055	0.124804	0.000132	0.382779	0.01395	0.068777	0.726817	9.35	0.547	1.12503	0.105017
1056	0.162055	0.00022	0.422085	0.018069	0.080186	1.13879	9.35	0.4126	1.46729	0.151625
1057	0.164383	0.000205	0.354752	0.006161	0.054428	2.39806	9.35	0.4905	3.87353	0.124587
1058	0.195806	0.000193	0.441553	0.011666	0.085176	3.54596	9.35	0.483	1.43585	0.124312
1059	1.79866	0.001771	0.515235	0.047306	0.076271	72.8683	9.35	0.8881	103.621	0.174545
1060	1.23101	0.000812	0.417463	0.014814	0.087812	6.84817	9.35	0.8807	92.3126	0.149427
1061	0.169106	0.000363	0.379001	0.00789	0.04834	2.72693	9.35	0.6341	10.3088	0.090394
1062	0.115451	0.000167	0.297549	0.008242	0.041729	1.09911	9.35	0.5053	2.97753	0.10582
1063	0.149325	0.000115	0.356828	0.009837	0.081329	0.632223	9.35	0.3947	1.59075	0.131427
1064	0.22445	0.000749	0.48975	0.004914	0.087301	5.29151	6.51	0.584	3.45092	0.162801
1065	0.327782	0.0003	0.333211	0.002778	0.060293	5.01138	6.51	0.6101	4.84998	0.114238
1066	0.162351	0.000331	0.350764	0.004871	0.067836	1.85382	6.51	0.2254	3.00106	0.095649
1067	0.108698	0.000152	0.281318	0.000622	0.084948	2.48898	6.51	0.4294	1.34587	0.095212
1068	0.222008	0.000247	0.292207	0.010693	0.055193	5.19787	6.51	0.55	1.21087	0.12792
1069	0.225892	0.000319	0.301867	0.002431	0.077182	10.0106	6.51	0.513	1.84713	0.14641
1070	0.078731	0.000155	0.376842	0.01181	0.055718	2.60945	6.51	0.358	0.599503	0.12739
1071	0.065826	0.000175	0.394524	0.001678	0.045259	1.44882	6.51	0.4584	0.565169	0.129335
1072	0.082776	0.000157	0.373517	0.001359	0.066192	1.35028	6.51	0.4489	1.59887	0.090627
1073	0.102941	0.000181	0.293284	0.000135	0.077251	1.03641	6.51	0.33	0.398058	0.169999
1074	0.096675	0.000181	0.352718	0.012355	0.090559	1.32717	6.51	0.4355	0.713986	0.162797
1075	0.132379	0.000137	0.430294	0.010844	0.049791	0.507324	6.51	0.2964	0.493033	0.151358
1076	0.138397	0.000116	0.344293	0.000938	0.068845	2.33483	6.51	0.396	0.401652	0.153309
1077	0.106429	0.000164	0.346288	0.005984	0.074485	0.765512	6.51	0.354	0.370669	0.136534
1078	0.759332	0.00105	0.731216	0.018557	0.099944	15.5345	5.94	0.584	5.5411	0.083684
1079	0.528854	0.000559	0.650152	0.03514	0.193315	7.32582	8.07	0.7097	4.37158	0.127509
1080	3190.88	0.001181	0.467741	0.04578	0.134759	4.85724	7.78	0.596	7.86627	0.160132
1081	2253.06	0.002182	0.516176	0.053508	0.10194	6.11527	6.62	0.7037	25.8065	0.124606
1082	680.967	0.000228	0.292571	0.001269	0.039506	4.65758	6.62	0.4662	2.82424	0.089152
1083	2191.11	0.000301	0.229913	0.007857	0.072237	7.33691	6.62	0.6403	8.95442	0.084659
1084	727.511	0.000217	0.269085	0.003073	0.092021	2.69012	6.62	0.4484	1.48949	0.110764
1085	883.883	0.00029	0.270947	0.00839	0.055102	1.72484	6.62	0.4727	4.23185	0.089271
1086	937.264	0.000321	0.34368	0.008936	0.064402	2.81159	6.62	0.4651	5.33163	0.11521
1087	541.577	0.000192	0.354053	0.006084	0.061435	1.78975	6.62	0.3933	0.986778	0.097338
1088	546.322	0.000131	0.277367	0.004559	0.049034	4.91062	6.62	0.4461	2.51052	0.125706
1089	722.825	0.000157	0.227461	0.003778	0.038973	1.10563	6.62	0.4421	1.17371	0.091032
1090	738.323	0.000261	0.288044	0.005404	0.065244	2.39809	6.62	0.4593	1.83582	0.098531
1091	570.703	0.000171	0.273172	0.003445	0.053461	1.97628	6.62	0.4243	0.953887	0.13327
1092	570.557	0.000167	0.273905	0.013336	0.079585	2.0255	6.62	0.4046	1.61756	0.136113
1093	644.819	0.000184	0.260354	0.002151	0.073148	0.896626	6.62	0.4385	1.78784	0.123825
1094	294.878	0.000129	0.304271	0.002801	0.049982	1.40343	6.62	0.3581	0.722917	0.138855
1095	464.799	0.000135	0.316216	0.002735	0.053725	0.312441	6.62	0.3939	0.778923	0.132328
1096	703.305	0.000268	0.275697	0.002745	0.059209	2.16921	6.62	0.413	3.0916	0.13006
1097	739.092	0.000149	0.360465	0.002793	0.072345	0.268859	6.62	0.3612	0.582093	0.162803
1098	514.996	0.000152	0.26622	0.005384	0.046388	0.98561	6.62	0.382	1.20244	0.08575
1099	2712.65	0.000953	0.565686	0.018737	0.132783	6.81883	4.85	0.6415	9.52704	0.16358
1100	746.47	0.000183	0.383513	0.022983	0.123466	1.23972	4.85	0.4517	0.724947	0.210522
1101	550.597	0.000224	0.398109	0.00413	0.085177	0.701398	4.85	0.4314	2.48285	0.176468
1102	745.94	0.000173	0.484233	0.011814	0.112448	1.97998	4.85	0.3226	3.45306	0.214454
1103	2209.31	0.001135	0.507241	0.037011	0.127559	14.5639	4.94	0.6905	8.92098	0.124578
1104	856.485	0.000195	0.391034	0.002243	0.074702	1.6908	4.94	0.4368	0.66234	0.179714
1105	1171.56	0.000211	0.318478	0.003857	0.095878	2.84134	4.94	0.4858	2.81157	0.156733
1106	708.738	0.000156	0.383112	0.014469	0.093777	1.38683	4.94	0.3541	0.440203	0.151646
1107	415.862	0.000125	0.350047	0.001891	0.076205	0.723965	4.94	0.2971	0.256172	0.19567
1108	845.662	0.000217	0.441894	0.001837	0.170832	1.41176	4.94	0.3572	1.23137	0.211422
1109	673.978	0.000173	0.359723	7.9e-05	0.094327	0.832691	4.94	0.3688	0.377795	0.179513
1110	627.353	0.000148	0.36109	0.008584	0.080102	0.78219	4.94	0.4015	0.280786	0.224188
1111	2446.02	0.001644	0.557982	0.041414	0.106286	9.98935	6.36	0.7172	20.979	0.129783
1112	1438.98	0.000203	0.301101	0.003965	0.067816	5.51414	7.46	0.6343	1.88143	0.113089
1113	1072.02	0.000237	0.268008	0.029922	0.047512	3.4717	6.36	0.4876	2.74432	0.098698
1114	1100.12	0.000266	0.260485	0.003062	0.040906	2.3846	6.36	0.4768	2.26759	0.136674
1115	877.846	0.00022	0.31805	0.000525	0.047385	0.801048	6.36	0.3957	1.25023	0.137705
1116	1486.55	0.000268	0.217306	0.000894	0.121279	0.968678	6.36	0.5582	1.13084	0.157572
1117	899.673	0.000238	0.364219	0.002482	0.040776	0.912138	6.36	0.4571	2.62567	0.099952
1118	1126.46	0.000259	0.276918	0.001528	0.091708	2.27905	6.36	0.5386	1.23315	0.183136
1119	667.23	0.000192	0.318695	0.002673	0.040741	1.96442	6.36	0.4273	0.836488	0.151611
1120	933.76	0.000207	0.325445	0.005117	0.050505	0.786966	9.35	0.401	0.672112	0.148768
1121	2086.7	0.000788	0.538646	0.001672	0.076129	10.0951	4.04	0.8034	6.3798	0.14445
1122	3465.36	0.000432	0.285656	2.5e-06	0.065071	19.534	4.04	0.9341	11.998	0.142925
1123	5469.77	0.00047	0.235926	2.4e-06	0.073244	22.4322	4.04	0.6692	18.1686	0.150069
1124	1017.03	0.000195	0.380683	0.000384	0.052248	3.52445	4.04	0.4493	2.48454	0.172779
1125	1751.75	0.000447	0.429109	0.000733	0.06405	4.61917	7	0.3391	2.84375	0.125102
1126	1298.88	0.0003	0.340838	0.000522	0.054642	3.52078	4.04	0.3401	2.46455	0.200016
1127	2675.18	0.000504	0.395323	0.001189	0.062631	12.1816	4.04	0.4033	3.77098	0.185269
1128	3559.8	0.000596	0.374148	0.000876	0.068735	11.9688	4.04	0.3447	2.37817	0.165904
1129	3649.44	0.000509	0.396685	0.004286	0.051956	11.038	4.04	0.5523	7.79727	0.150615
1130	4881.12	0.000945	0.245436	0.000817	0.091991	7.64163	4.04	0.3155	4.21607	0.217059
1131	2784.98	0.000516	0.457341	0.000146	0.080405	4.46459	4.04	0.2877	3.45535	0.189605
1132	550.113	0.000275	0.48345	0.00143	0.187712	0.225614	4.04	0.2665	0.328467	0.159458
1133	1722.41	0.000405	0.44436	0.000629	0.078705	4.50553	2.53	0.6686	2.35393	0.126459
1134	3686.25	0.000529	0.417569	0.002905	0.110613	8.85434	5.26	0.7545	3.92691	0.137381
1135	1230.89	0.000232	0.298977	0.000614	0.073751	20.2925	5.26	0.7225	2.5495	0.131354
1136	772.304	0.000198	0.299533	0.008888	0.091103	3.81403	5.26	0.4558	1.35265	0.163538
1137	532.38	0.000199	0.507088	0.019489	0.076083	6.37119	5.26	0.3263	0.374776	0.194291
1138	561.285	0.000224	0.384447	0.000396	0.065408	4.78165	5.26	0.3933	0.899868	0.233707
1139	2639.04	0.000872	0.618479	0.006439	0.150407	11.6181	3.49	0.859	8.11135	0.083471
1140	4374.08	0.000311	0.239052	0.001246	0.086765	26.8462	3.49	0.9883	9.76923	0.13216
1141	0.796442	0.004844	0.79652	0.035172	0.205255	4.61953	9.3	0.865	41.5928	0.114258
1142	0.274491	0.001182	0.521476	0.079594	0.16127	9.06206	4.42	0.8264	23.4506	0.195328
1143	0.180858	0.000998	0.458277	0.013052	0.068936	7.98102	5.95	0.583	5.67092	0.173014
1144	0.19843	0.00041	0.362695	0.012693	0.054887	4.10331	5.95	0.5831	4.1351	0.130542
1145	0.17182	0.000605	0.501999	0.042897	0.09146	7.22936	5.95	0.5407	9.81055	0.121374
1146	0.197063	0.000263	0.400341	0.016243	0.060603	3.01134	5.95	0.5138	3.09326	0.181599
1147	0.130142	0.000226	0.3941	0.007753	0.100019	2.0823	5.95	0.4773	3.24221	0.163192
1148	0.125752	0.000372	0.381977	0.008634	0.070945	3.35648	5.95	0.4667	3.54212	0.152102
1149	0.090353	0.000299	0.421176	0.015193	0.097858	2.93192	5.95	0.522	1.60764	0.147072
1150	0.137682	0.000253	0.360163	0.007316	0.071585	1.92036	5.95	0.468	1.17955	0.146357
1151	0.12343	0.000312	0.407999	0.008871	0.063515	1.25062	5.95	0.4935	2.84607	0.155153
1152	0.194836	0.000345	0.471037	0.019032	0.122636	2.16379	5.95	0.55	6.50421	0.181308
1153	0.114496	0.000285	0.400021	0.008541	0.072553	1.67295	5.95	0.4664	3.35032	0.156226
1154	0.517842	0.001256	0.613368	0.019366	0.100258	11.2687	5.4	0.844	11.6443	0.103337
1155	0.213855	0.000184	0.528469	0.011294	0.087712	6.04157	5.4	0.6102	1.89937	0.118458
1156	0.308642	0.000248	0.458558	0.03189	0.074139	6.00729	5.4	0.6484	2.36716	0.100705
1157	0.222368	0.000265	0.395846	0.023509	0.080676	2.18495	5.4	0.5742	2.10479	0.103762
1158	0.249314	0.000296	0.493668	0.015373	0.09027	2.62942	5.4	0.5316	2.37878	0.128288
1159	0.334766	0.000217	0.484124	0.005	0.060258	3.83044	5.4	0.5316	0.851209	0.140664
1160	0.170839	0.000355	0.502545	0.022075	0.095824	2.89295	5.4	0.517	2.08952	0.124092
1161	0.119385	0.000318	0.389079	0.000926	0.047952	1.35727	5.4	0.3991	1.90131	0.142459
1162	0.109509	0.000264	0.449695	0.003913	0.108118	1.85592	5.4	0.4636	1.24152	-0.157944
1163	0.146828	0.000376	0.36191	0.0084	0.075946	1.18809	5.4	0.4862	1.53076	0.125544
1164	0.124558	0.000275	0.451597	0.002122	0.094873	0.887788	5.4	0.443	0.748426	0.127961
1165	0.433574	0.000721	0.678595	0.00899	0.080052	10.5038	5.34	0.673	6.61413	0.164627
1166	0.490196	0.000341	0.489058	0.013792	0.067788	10.0802	5.34	0.8265	5.47132	0.120114
1167	0.720611	0.0003	0.421467	0.000896	0.14375	32.1421	5.34	0.9454	2.36008	0.158821
1168	0.148013	0.000251	0.377011	0.002864	0.056186	4.70138	5.34	0.3071	0.90353	0.154774
1169	0.188473	0.000261	0.351037	0.00071	0.064178	3.72295	6.33	0.2984	1.23994	0.169751
1170	0.536494	0.00026	0.408684	0.025496	0.10551	18.7389	5.34	0.7313	3.27994	0.140242
1171	0.281798	0.000319	0.389333	0.00139	0.064625	3.85268	5.34	0.7027	0.713459	0.151297
1172	0.165044	0.000245	0.305635	0.010731	0.074105	5.79984	5.34	0.5357	0.98477	0.157426
1173	0.188056	0.000219	0.369393	0.002721	0.060355	3.23876	5.34	0.4755	0.536751	0.145545
1174	0.419137	0.00113	0.472509	0.009088	0.083363	12.4192	7.24	0.6884	11.7004	0.075561
1175	0.352669	0.000973	0.508252	0.021775	0.075006	7.67015	7.24	0.6893	11.5398	0.094105
1176	0.226474	0.000378	0.469658	0.002552	0.055231	4.92775	7.24	0.467	6.54046	0.078727
1177	0.295481	0.00027	0.430739	0.001334	0.06064	6.50139	7.24	0.663	2.71548	0.065747
1178	0.318036	0.000305	0.428136	0.005287	0.046165	6.89153	7.24	0.7058	1.64021	0.078791
1179	0.197322	0.000263	0.43182	0.015858	0.06736	4.43511	7.24	0.4483	3.31373	0.082074
1180	0.337339	0.000332	0.412234	0.00412	0.056897	3.70126	7.24	0.4195	3.48645	0.117181
1181	0.352222	0.000284	0.446324	0.002097	0.068747	3.09544	7.24	0.5125	2.71711	0.088237
1182	0.22959	0.000216	0.392834	0.001978	0.070694	5.1029	7.24	0.4669	1.94195	0.103422
1183	0.189787	0.000243	0.376726	0.022088	0.065804	7.68715	7.24	0.439	2.12291	0.087317
1184	0.548563	0.000239	0.368852	0.011523	0.075644	7.35135	7.24	0.6596	5.9305	0.106337
1185	0.143619	0.000193	0.405291	0.013969	0.06787	2.11385	6.4	0.4307	1.69441	0.099736
1186	0.142351	0.000179	0.437623	0.001011	0.064036	1.24377	7.24	0.2424	1.1851	0.142143
1187	0.176779	0.0002	0.443627	0.001453	0.079334	2.07069	7.24	0.506	2.43484	0.121117
1188	0.402981	0.00084	0.436854	0.058625	0.069421	10.1552	6.4	0.5406	7.55903	0.106383
1189	0.284101	0.000305	0.440276	0.027271	0.055486	3.74273	6.4	0.579	3.21415	0.097674
1190	0.18136	0.000248	0.309337	0.013131	0.050505	2.07714	6.4	0.366	0.870071	0.152252
1191	0.300278	0.000179	0.341925	0.025286	0.038696	4.3957	6.4	0.5006	0.827815	0.116956
1192	0.287414	0.000187	0.39632	0.026803	0.078032	1.87246	5.34	0.4992	1.18951	0.117621
1193	0.372694	0.000164	0.339601	0.025005	0.067005	3.39794	6.4	0.674	0.957167	0.130462
1194	0.220172	0.000228	0.385185	0.013355	0.030665	3.33729	6.4	0.3091	0.69407	0.206072
1195	0.203473	0.000176	0.375795	0.01416	0.057428	1.6576	6.4	0.4199	0.681344	0.189206
1196	0.258968	0.000951	0.559161	0.032427	0.070895	6.21687	6.53	0.4762	12.3414	0.118612
1197	0.150609	0.00054	0.447756	0.023182	0.062166	2.10379	6.53	0.406	2.3335	0.098541
1198	0.239527	0.000304	0.376141	0.01699	0.067113	3.61038	6.53	0.627	1.08168	0.090725
1199	0.276437	0.00023	0.349266	0.018059	0.058685	4.33049	6.53	0.8074	1.62879	0.069644
1200	0.19853	0.000248	0.390171	0.002875	0.054719	2.89281	6.53	0.6455	1.99457	0.115316
1201	0.34782	0.000381	0.285848	0.015335	0.042645	12.4551	6.53	0.4706	6.76396	0.115682
1202	0.270715	0.000172	0.365175	0.002635	0.057439	7.30941	6.53	0.7696	2.77228	0.111452
1203	0.175603	0.000298	0.449272	0.018451	0.044414	2.54101	6.53	0.352	3.01483	0.119923
1204	0.336668	0.000249	0.471308	0.002255	0.081097	5.86643	6.53	0.568	1.91336	0.1092
1205	0.249337	0.000269	0.425202	0.021988	0.050041	3.84706	6.53	0.563	2.15686	0.093626
1206	0.255595	0.000341	0.370114	0.018435	0.06465	1.07147	6.53	0.6081	1.29244	0.119165
1207	0.09654	0.000217	0.339726	0.012592	0.044186	0.462899	6.53	0.4336	0.723792	0.129335
1208	0.542349	0.006015	0.677136	0.045763	0.215108	4.27205	7.03	0.876	24.106	0.101425
1209	0.815822	0.002107	0.573233	0.021366	0.103435	21.8059	9.76	0.814	42.3967	0.234061
1210	0.744986	0.000831	0.482908	0.023414	0.095557	13.6952	9.76	0.754	70.027	0.097272
1211	0.211498	0.000437	0.450418	0.016717	0.098576	4.3589	9.76	0.6105	8.35132	0.124624
1212	0.721084	0.00058	0.486605	0.020324	0.086811	11.9509	9.76	0.7	58.3524	0.098394
1213	1.04226	0.00146	0.492862	0.025766	0.105733	12.7944	9.76	0.749	93.0721	0.117224
1214	0.400068	0.000467	0.45686	0.023457	0.100005	6.36672	9.76	0.628	32.2496	0.065548
1215	0.174269	0.00035	0.420982	0.023092	0.135041	4.50057	9.76	0.587	10.4561	0.126215
1216	0.263697	0.000304	0.456375	0.027542	0.126332	5.27416	9.76	0.5968	16.5683	0.133027
1217	0.227947	0.000304	0.419344	0.011757	0.113353	3.49638	9.76	0.601	9.0785	0.114358
1218	0.50681	0.000377	0.431432	0.013155	0.082619	5.27628	9.76	0.628	30.5886	0.116145
1219	0.479588	0.00042	0.463282	0.023209	0.085023	8.03548	9.76	0.679	51.8902	0.082836
1220	0.417937	0.0003	0.443267	0.017995	0.084498	4.76716	9.76	0.616	24.9345	0.101144
1221	0.226321	0.000237	0.391104	0.008741	0.109783	3.31241	9.76	0.555	8.47206	0.122654
1222	0.740079	0.002207	0.582408	0.044078	0.122772	9.03877	10.11	0.753	62.033	0.134114
1223	0.611359	0.000889	0.452355	0.032947	0.125744	5.31708	10.11	0.711	78.3379	0.115487
1224	0.428723	0.00048	0.534684	0.004063	0.087281	3.70192	10.11	0.68	32.6689	0.115487
1225	0.450702	0.000464	0.436523	0.047526	0.099592	11.7346	10.11	0.609	51.7254	0.116492
1226	0.447254	0.000351	0.451289	0.028146	0.091789	8.90372	10.11	0.592	60.2594	0.132929
1227	0.599377	0.000443	0.452128	0.013131	0.081257	5.82036	10.11	0.632	69.3004	0.102217
1228	0.762669	0.000467	0.504584	0.005022	0.091022	3.60602	10.11	0.645	33.4498	0.140517
1229	0.25037	0.000197	0.459669	0.003264	0.082028	4.48163	10.11	0.502	14.0651	0.116618
1230	0.621776	0.000521	0.541231	0.004441	0.10314	12.2485	10.11	0.669	29.3737	0.116069
1231	0.336871	0.000392	0.495411	0.002039	0.083856	4.8	10.11	0.603	32.3464	0.103076
1232	0.247205	0.000258	0.462703	0.012355	0.085659	1.65553	10.11	0.564	14.8772	0.110307
1233	0.437831	0.001215	0.40615	0.027584	0.100975	8.84468	7.26	0.704	22.2775	0.146558
1234	0.257445	0.000385	0.379222	0.058312	0.107218	8.90356	7.26	0.6196	22.1705	0.121288
1235	0.166755	0.000263	0.369913	0.069189	0.095511	5.03786	7.26	0.5222	8.26093	0.132138
1236	0.204903	0.000307	0.373262	0.014375	0.085801	6.56377	7.26	0.6067	9.68725	0.117513
1237	0.281867	0.000245	0.37517	0.088502	0.153814	6.06127	7.26	0.652	18.4814	0.093939
1238	0.283212	0.000203	0.341259	0.049129	0.079211	5.55658	7.26	0.6076	5.06236	0.13601
1239	0.41908	0.00035	0.33066	0.015253	0.073288	7.18157	3	0.5273	17.6558	0.098205
1240	0.115159	0.000224	0.385007	0.008021	0.075186	1.87751	7.26	0.4587	5.22585	0.124714
1241	0.228759	0.000212	0.497344	0.018766	0.134857	5.2881	7.26	0.4828	6.76417	0.120394
1242	0.216609	0.000201	0.327145	0.050509	0.110079	4.25333	7.26	0.4902	6.94117	0.125239
1243	0.114143	0.000182	0.366713	0.009073	0.094712	1.76665	7.26	0.3881	2.32868	0.178895
1244	0.187769	0.000175	0.403551	0.034081	0.069601	2.42337	7.26	0.3873	2.27402	0.17468
1245	0.191675	0.000526	0.361689	0.023725	0.101658	1.95338	7.26	0.4281	3.94299	0.164501
1246	0.078871	0.000209	0.400367	0.043383	0.087616	2.32617	7.26	0.3696	1.89306	0.211793
1247	0.214446	0.000284	0.409076	0.039678	0.175825	4.75837	7.26	0.5111	9.60955	0.111052
1248	0.196211	0.000179	0.387901	0.051039	0.135422	3.7471	7.26	0.5064	8.38364	0.115736
1249	0.411434	0.000861	0.480753	0.018609	0.099761	4.17766	7.98	0.677	14.6911	0.173721
1250	1.46084	0.001322	0.557069	0.037624	0.174869	18.1591	6.22	0.889	57.5521	0.19134
1251	0.316648	0.000213	0.357091	0.014205	0.069852	2.49782	7.98	0.566	6.3404	0.225212
1252	0.229312	0.000251	0.341965	0.005685	0.054687	1.25794	7.03	0.563	9.11298	0.129076
1253	0.375316	0.000451	0.371951	0.016037	0.063265	2.70824	7.98	0.636	32.1038	0.187922
1254	0.183368	0.000279	0.380639	0.02442	0.064719	2.23567	7.98	0.548	6.53256	0.150561
1255	0.197908	0.000263	0.352471	0.006757	0.064525	1.21397	7.98	0.54	5.58369	0.144507
1256	0.212321	0.000242	0.358386	0.009315	0.071675	1.90914	7.98	0.526	8.40714	0.146667
1257	0.225319	0.00023	0.321052	0.008796	0.070182	1.19897	7.98	0.535	4.96991	0.148565
1258	0.384612	0.000876	0.412192	0.042136	0.097047	6.62643	6.53	0.7126	11.6434	0.12897
1259	0.230032	0.000253	0.356845	0.014215	0.117333	4.92362	6.53	0.6353	4.83999	0.11373
1260	0.326865	0.000192	0.364175	0.020997	0.11625	3.82315	6.53	0.6605	4.00295	0.151512
1261	0.208851	0.000279	0.391916	0.053364	0.129463	3.20361	6.53	0.5059	4.34125	0.165444
1262	0.301503	0.000276	0.383312	0.024052	0.104356	9.71047	6.53	0.6771	9.75401	0.167185
1263	0.292985	0.000206	0.328958	0.023394	0.129855	2.66193	6.53	0.5512	10.1621	0.160248
1264	0.13952	0.000256	0.408215	0.043233	0.124381	1.80589	6.53	0.4719	4.11397	0.180612
1265	0.221629	0.00021	0.341651	0.041407	0.121732	1.70257	6.53	0.4503	3.40886	0.14679
1266	0.191398	0.000202	0.337059	0.025144	0.132656	1.51074	6.53	0.4472	3.51778	0.167863
1267	0.277545	0.000175	0.33844	0.022071	0.114754	2.88589	6.53	0.4398	4.10238	0.127614
1268	0.137778	0.000211	0.373146	0.035508	0.13435	2.13379	6.53	0.474	2.19654	0.165367
1269	0.466148	0.0013	0.571755	0.016117	0.100704	13.3572	7.89	0.6839	24.1925	0.168531
1270	0.53834	0.001167	0.521547	0.044808	0.108206	10.1405	7.89	0.6999	24.8998	0.191268
1271	0.319161	0.000445	0.425283	0.008866	0.076976	9.13408	7.89	0.6796	14.8068	0.235835
1272	0.207363	0.00026	0.394211	0.003059	0.072886	6.08431	7.89	0.5362	5.64534	0.162304
1273	0.353964	0.000355	0.319442	0.004006	0.063781	12.3662	7.89	0.6559	16.574	0.135151
1274	0.312598	0.000607	0.416028	0.018517	0.084184	5.83958	7.89	0.6054	9.00964	0.19885
1275	0.704539	0.000655	0.43024	0.01206	0.093706	4.10205	7.89	0.558	11.8384	0.220553
1276	0.145545	0.00036	0.41434	0.014232	0.091853	5.13695	7.89	0.5338	7.20972	0.234203
1277	0.283935	0.00033	0.45197	0.009774	0.065006	3.07401	7.89	0.5749	5.49398	0.149721
1278	0.351229	0.000437	0.45384	0.023244	0.083205	12.186	7.89	0.6354	14.4231	0.151008
1279	0.156209	0.0004	0.429196	0.021565	0.07281	6.94054	0.806	0.5507	5.9223	0.166737
1281	0.139096	0.000362	0.459606	0.002355	0.075439	4.26942	7.89	0.5428	3.53457	0.187614
1282	0.150695	0.000292	0.40322	0.002689	0.066443	4.89018	7.89	0.5197	4.83739	0.139116
1283	0.120493	0.000353	0.365824	0.001328	0.06605	3.77768	7.89	0.4666	3.96086	0.175337
1284	0.214117	0.00027	0.41931	0.010848	0.086676	5.01928	7.89	0.5503	8.23953	0.213075
1285	0.096665	0.000259	0.356808	0.005668	0.073408	1.52633	7.89	0.3815	2.58409	0.263612
1286	0.395882	0.001534	0.486405	0.032597	0.127679	5.82357	7.03	0.6969	19.562	0.187599
1287	0.176077	0.00024	0.413827	0.023642	0.066953	2.90873	7.03	0.4423	1.71527	0.155769
1288	0.002224	0.000217	0.443232	0.04585	0.081748	0.033835	7.03	0.5265	0.078406	0.13236
1289	0.186264	0.000259	0.383537	0.014837	0.089052	2.82136	7.03	0.5103	5.26883	0.128987
1290	0.169949	0.000247	0.395665	0.016212	0.05825	1.65196	7.03	0.4684	1.77504	0.113855
1291	0.232665	0.000193	0.259275	0.066923	0.073653	4.47434	7.03	0.5566	2.82683	0.121405
1292	0.168501	0.000334	0.387288	0.029982	0.072292	1.74134	7.03	0.4903	8.69729	0.10481
1293	0.258131	0.000326	0.331253	0.025461	0.059221	3.35773	7.03	0.5485	5.91638	0.134192
1294	0.170401	0.000217	0.315941	0.026982	0.059122	1.68504	7.03	0.4035	2.51707	0.140037
1295	0.157383	0.000217	0.331938	0.019533	0.063137	1.24413	7.03	0.4757	6.813	0.126645
1296	0.229581	0.000223	0.263382	0.053683	0.068451	3.15998	7.03	0.4754	3.16371	0.140317
1297	0.182537	0.000242	0.323679	0.050193	0.074798	2.13101	7.89	0.5161	2.0435	0.109962
1298	0.123265	0.000237	0.380308	0.013483	0.054461	1.78436	7.03	0.4129	2.50332	0.156752
1299	0.14465	0.000246	0.374115	0.011461	0.061094	1.03797	6.33	0.3823	1.04346	0.138336
1300	0.115298	0.000234	0.359499	0.015559	0.04843	0.987061	7.03	0.4277	0.885142	0.181488
1301	0.096671	0.000203	0.323525	0.01462	0.047954	0.658979	7.03	0.3785	0.661389	0.214904
1302	0.128709	0.000199	0.378896	0.012728	0.052961	1.201	7.03	0.3808	1.04524	0.172019
1303	0.536048	0.001969	0.51022	0.041937	0.11422	11.4498	7.3	0.7941	25.2234	0.125503
1304	0.25505	0.00026	0.358005	0.006437	0.081898	5.91484	7.3	0.6131	4.00418	0.161683
1305	0.375068	0.000233	0.389602	0.011404	0.071826	2.65653	7.3	0.529	3.85905	0.119976
1306	0.658923	0.000338	0.30713	0.006523	0.100183	5.0329	7.3	0.572	8.42333	0.098547
1307	0.225993	0.000249	0.312548	0.013403	0.100263	3.43489	7.3	0.573	3.25727	0.136588
1308	0.293814	0.000277	0.305352	0.020861	0.064617	4.61511	7.3	0.6413	2.52063	0.124318
1309	0.253919	0.000223	0.329354	0.015252	0.057925	3.22645	7.3	0.542	3.01581	0.117007
1310	0.288339	0.000191	0.337627	0.014747	0.084252	2.20331	7.3	0.5511	2.69526	0.155553
1311	0.131873	0.000244	0.340798	0.005206	0.065357	1.57807	7.3	0.5149	2.27926	0.119621
1312	0.109417	0.000134	0.400471	0.004059	0.070993	1.30974	7.3	0.4412	1.69259	0.151949
1313	0.161099	0.000242	0.340763	0.003915	0.077781	1.84415	7.3	0.499	2.94265	0.149597
1314	0.272369	0.000156	0.352431	0.00904	0.055191	1.9325	7.3	0.4816	1.8568	0.151693
1315	0.355639	0.001498	0.433619	0.032245	0.084481	6.34604	6.56	0.7438	21.223	0.146879
1316	0.299772	0.000281	0.350503	0.025119	0.124377	5.27152	6.56	0.6251	9.96228	0.104896
1317	0.196198	0.000822	0.369139	0.033645	0.102119	5.18147	6.56	0.585	6.94435	0.097916
1318	0.196102	0.000213	0.401569	0.024803	0.074817	1.39252	6.56	0.4968	2.47351	0.112968
1319	0.151555	0.000159	0.417859	0.008622	0.094291	1.43662	6.56	0.4209	1.67281	0.155347
1320	0.238152	0.000232	0.388777	0.007835	0.104903	1.71335	6.56	0.5403	2.66305	0.117563
1321	0.257629	0.000177	0.412083	0.01704	0.05487	2.28668	6.56	0.475	2.47382	0.10503
1322	0.102793	0.000205	0.656645	0.012869	0.102083	2.62988	6.56	0.441	1.88857	0.151054
1323	0.118455	0.000208	0.3933	0.010178	0.050636	1.71166	6.56	0.4562	3.00736	0.131113
1324	0.173067	0.000202	0.355778	0.041917	0.109474	1.7226	6.56	0.507	2.2886	0.136127
1325	0.0975	0.000155	0.417143	0.036523	0.06521	1.72365	6.56	0.451	1.57096	0.153314
1326	0.137632	0.000201	0.436838	0.005574	0.087015	0.905353	6.56	0.4341	1.33776	0.134724
1327	0.114267	0.000201	0.350203	0.016636	0.046391	1.10118	6.56	0.4327	2.18673	0.093826
1328	0.811528	0.002805	0.667725	0.018638	0.074555	13.1474	9.35	0.8553	44.2513	0.142615
1329	0.208351	0.000208	0.531576	0.002604	0.079903	2.26523	9.35	0.5429	5.95076	0.090835
1330	2.4518	0.008099	0.57339	0.023121	0.151374	32.0292	9.35	1	187.911	0.213827
1331	0.90513	0.001213	0.479641	0.066973	0.133289	54.2133	9.35	0.8807	59.5289	0.17372
1332	0.148246	0.000363	0.433456	0.007257	0.070268	4.55586	7.98	0.7022	13.535	0.075784
1333	0.788788	0.000872	0.372593	0.018499	0.068548	6.82829	9.35	0.9294	67.3754	0.119422
1334	0.343281	0.000357	0.434138	0.024452	0.088844	4.9489	9.35	0.6484	15.8636	0.088352
1335	0.115499	0.000354	0.43196	0.004113	0.0512	1.55772	9.35	0.4074	2.92102	0.093921
1336	0.094959	0.000214	0.428942	0.004378	0.046581	0.881904	9.35	0.4002	2.38992	0.103596
1337	0.188882	0.000282	0.349108	0.044088	0.072258	3.29477	9.35	0.4516	3.81044	0.088421
1338	0.594859	0.000524	0.397799	0.021918	0.108286	8.3366	9.35	0.6815	26.5976	0.147572
1339	0.084122	0.000189	0.443194	0.004628	0.109604	1.36082	9.35	0.4779	5.66027	0.125153
1340	0.136193	0.000148	0.388261	0.008139	0.037826	0.727019	9.35	0.5503	1.53482	0.105611
1341	0.171676	0.000181	0.440088	0.01109	0.0862	1.2254	9.35	0.4215	2.1888	0.132603
1342	0.162937	0.000208	0.385448	0.004234	0.054345	3.34132	9.35	0.4991	4.54296	0.112368
1343	0.155927	0.000204	0.470034	0.00692	0.084301	2.20066	9.35	0.4907	2.34164	0.142724
1344	2.4323	0.001907	0.525	0.052803	0.082543	73.0462	9.35	0.8882	131.236	0.16925
1345	1.16268	0.000874	0.429859	0.009453	0.094165	6.88177	9.35	0.8812	135.045	0.126291
1346	0.125467	0.000204	0.396625	0.001399	0.051855	2.71628	9.35	0.638	11.4919	0.086847
1347	0.136424	0.00016	0.318602	0.001295	0.040955	1.79991	9.35	0.5089	3.88913	0.104687
1348	0.146813	0.000146	0.375849	0.004761	0.084287	1.01362	9.35	0.4023	1.95698	0.095268
1349	0.25072	0.000849	0.495383	0.005665	0.086591	5.54557	6.54	0.593	5.08356	0.185704
1350	0.345045	0.000322	0.3617	0.000437	0.063811	5.14386	6.54	0.6201	6.43572	0.113285
1351	0.178213	0.000386	0.361485	0.020917	0.06924	2.39144	6.54	0.3051	3.76959	0.10516
1352	0.122428	0.000173	0.308024	0.00083	0.085642	2.48314	6.54	0.4562	1.42766	0.096943
1353	0.25861	0.000245	0.316704	0.012994	0.053384	5.27326	6.54	0.559	1.69186	0.130932
1354	0.248333	0.0003	0.309655	0.00287	0.083856	10.523	6.54	0.532	1.90377	0.148061
1355	0.073697	0.000166	0.379354	0.021335	0.053309	2.94976	6.54	0.3685	0.997278	0.148815
1356	0.078615	0.000148	0.396117	0.001821	0.049199	1.48468	6.54	0.469	0.901738	0.138051
1357	0.085562	0.000165	0.463223	0.001473	0.067186	1.45625	6.54	0.4599	1.89946	0.11811
1358	0.111929	0.000195	0.305339	0.000954	0.074445	1.08667	6.54	0.341	0.764781	0.151896
1359	0.123171	0.000125	0.3766	0.001051	0.100698	1.33867	6.54	0.3786	1.47629	0.144393
1360	0.096462	0.000169	0.448538	0.000493	0.050883	0.617139	6.54	0.2975	0.756113	0.153872
1361	0.142697	0.00015	0.363935	0.003312	0.054306	2.37737	6.54	0.4125	0.812519	0.164537
1362	0.114601	0.000174	0.370742	0.006725	0.073396	0.892283	6.54	0.3636	0.643087	0.179709
1363	0.787414	0.001043	0.757345	0.015613	0.095959	15.6493	6.22	0.593	7.78519	0.083634
1364	0.575376	0.000595	0.66304	0.02141	0.204034	12.0457	7.98	0.7203	4.13638	0.115052
1365	0.514233	0.001467	0.477039	0.042659	0.137099	5.34571	7.82	0.609	12.4683	0.154057
1366	0.631021	0.002644	0.528137	0.043363	0.107177	9.28231	6.54	0.7147	35.0631	0.134221
1367	0.157237	0.000246	0.305296	0.001217	0.039214	4.78226	6.54	0.4788	3.51188	0.114946
1368	0.446661	0.000301	0.246011	0.00674	0.057655	7.49142	6.54	0.6474	13.1665	0.081963
1369	0.149746	0.000221	0.278689	0.00324	0.094772	2.81206	6.54	0.4608	1.78374	0.103561
1370	0.161822	0.000306	0.308263	0.007858	0.05521	1.75389	6.54	0.4847	4.75653	0.090394
1371	0.185632	0.000453	0.35399	0.008506	0.061242	2.96253	6.54	0.48	7.79864	0.105896
1372	0.141718	0.0002	0.359418	0.003885	0.067419	2.0078	6.54	0.4083	2.31895	0.107587
1373	0.104465	0.000129	0.282568	0.004938	0.05385	5.46007	6.54	0.4591	2.59274	0.137703
1374	0.153303	0.000166	0.241661	0.003694	0.04194	1.24396	6.54	0.4561	1.67923	0.099017
1375	0.148354	0.000269	0.294702	0.005532	0.065732	2.46474	6.54	0.4731	2.19057	0.099417
1376	0.152278	0.000222	0.28893	0.002973	0.05611	2.08802	6.54	0.4382	1.28245	0.115919
1377	0.216777	0.000193	0.282949	0.008498	0.080738	2.50308	6.54	0.4187	2.11358	0.140307
1378	0.154668	0.000211	0.274133	0.002245	0.075344	1.31322	6.54	0.451	2.82568	0.125984
1379	0.092231	9.6e-05	0.319123	0.003397	0.056382	1.48056	6.54	0.3722	1.00558	0.140823
1380	0.128823	0.000151	0.350201	0.003712	0.0586	0.328061	6.54	0.4087	1.1819	0.131371
1381	0.102281	0.000283	0.288192	0.002479	0.060305	2.25938	6.54	0.4255	3.85385	0.130248
1382	0.145607	0.000171	0.365332	0.003076	0.077892	0.313554	6.54	0.3752	0.732504	0.169362
1383	0.083241	0.000134	0.277956	0.006169	0.048626	1.08204	6.54	0.395	1.43941	0.084986
1384	0.377424	0.00109	0.571654	0.019979	0.129411	6.75107	4.57	0.6629	19.9214	0.146723
1385	0.115762	0.000213	0.393338	0.010993	0.108456	1.69766	4.57	0.475	1.31374	0.167021
1386	0.078835	0.000246	0.39123	0.004482	0.081911	0.695784	4.57	0.4646	2.53356	0.169216
1387	0.163265	0.000241	0.487184	0.012091	0.111709	2.72315	4.57	0.3284	3.54874	0.169683
1388	0.356628	0.001316	0.552519	0.035497	0.125274	10.2549	4.86	0.7005	11.5737	0.147287
1389	0.198527	0.00019	0.411517	0.002467	0.07156	1.81082	4.86	0.4488	1.22705	0.206299
1390	0.258213	0.000165	0.348745	0.003805	0.100293	2.82811	4.86	0.4968	3.75953	0.180002
1391	0.118136	0.000176	0.394847	0.012987	0.094638	1.44518	4.86	0.3549	1.21658	0.180606
1392	0.079822	0.000153	0.36647	0.000419	0.078022	0.755064	4.86	0.306	0.405157	0.252193
1393	0.142611	0.00023	0.448327	0.000708	0.164944	1.40625	4.86	0.369	1.57813	0.230633
1394	0.161851	0.000172	0.373534	0.000179	0.092389	0.829175	4.86	0.3869	0.602687	0.17756
1395	0.153091	0.000152	0.372381	0.008573	0.0758	0.852929	4.86	0.4074	0.52212	0.25567
1396	2433.23	0.001882	0.589376	0.043035	0.112216	10.3685	6.33	0.7261	29.7097	0.121627
1397	1420.78	0.000202	0.372211	0.010363	0.075253	5.50697	7.26	0.6383	1.93808	0.098705
1398	1089.6	0.00028	0.273581	0.000195	0.047255	3.56336	6.33	0.4988	3.77328	0.093803
1399	1102.73	0.000295	0.280482	0.003884	0.039688	2.54605	6.33	0.4926	3.61596	0.12539
1400	865.851	0.00028	0.352073	0.0005	0.050375	1.028	6.33	0.4182	1.64928	0.129662
1401	1427.73	0.000328	0.300141	0.00116	0.1345	1.04034	6.33	0.5732	2.46285	0.158412
1402	882.198	0.000277	0.386048	0.000617	0.042156	0.956924	6.33	0.4691	2.47811	0.098154
1403	1104.47	0.000387	0.330877	0.002531	0.118621	2.68903	6.33	0.55	2.45324	0.157768
1404	681.396	0.000264	0.329951	0.003225	0.040844	2.01887	6.33	0.443	1.26792	0.147379
1405	836.312	0.000231	0.340097	0.001502	0.051397	0.784763	9.35	0.414	1.55256	0.14778
1406	2087.23	0.000867	0.599772	0.004041	0.088355	12.5349	4.42	0.807	8.64554	0.104014
1407	3643.94	0.00049	0.407411	3.3e-06	0.079615	20.25	4.42	0.9343	12.95	0.141353
1408	5274.63	0.000505	0.337787	2.8e-06	0.082284	22.7619	4.42	0.6771	18.3333	0.11609
1409	3624.28	0.00051	0.416782	0.00043	0.058698	12.7225	4.42	0.462	8.81877	0.175533
1410	1745.12	0.000456	0.488895	0.000751	0.066262	4.62516	7.24	0.3563	2.81032	0.15753
1411	1249.6	0.000318	0.393714	0.000524	0.064495	3.49006	4.42	0.3513	5.17693	0.145567
1412	2601.62	0.000509	0.451557	0.001334	0.064617	13.0657	4.42	0.4231	7.94963	0.192562
1413	3552.07	0.000501	0.450216	0.000896	0.071083	12.5878	4.42	0.3647	3.14208	0.206322
1414	3446.53	0.000575	0.485159	0.00456	0.063432	10.7857	4.42	0.5707	13.8095	0.149842
1415	4741.1	0.000891	0.33789	0.001002	0.090903	8.07895	4.42	0.3298	5.26316	0.239771
1416	2772.5	0.000678	0.529516	0.000176	0.079853	4.78571	4.42	0.2828	4.08929	0.206841
1417	3547.92	0.000782	0.545457	0.001267	0.163401	1.52174	4.42	0.2848	2.28261	0.193292
1418	1698.29	0.000727	0.486621	0.003334	0.083761	4.77208	2.78	0.6794	4.65278	0.122433
1419	3637.84	0.000567	0.436555	0.006977	0.114655	8.77079	4.91	0.7631	5.7024	0.158041
1420	1226.08	0.000243	0.306734	0.000807	0.055438	21.2264	4.91	0.744	2.72374	0.120373
1421	702.646	0.000178	0.305104	0.008616	0.078811	3.77221	4.91	0.4673	1.68948	0.176346
1422	548.352	0.00028	0.528483	0.019566	0.073207	6.46971	4.91	0.3319	0.511636	0.188098
1423	574.232	0.000245	0.388317	0.000415	0.067202	4.74772	4.91	0.406	0.762088	0.209309
1424	2677.34	0.001164	0.69403	0.006793	0.154427	12.0826	3	0.87	0.044972	0.08294
1425	5829.89	0.000353	0.339609	0.001702	0.111913	36.7367	3	0.9886	18.6854	0.124184
1426	0.539033	0.005596	0.802321	0.033714	0.197952	4.72849	9.61	0.865	45.8578	0.111592
1427	0.39186	0.001432	0.564361	0.114481	0.152275	9.2612	4.97	0.8293	24.612	0.199515
1428	0.172912	0.001013	0.467565	0.013682	0.069289	5.15735	6.04	0.5996	6.27562	0.168953
1429	0.197907	0.000374	0.362967	0.015501	0.055874	4.10068	6.04	0.6041	4.26523	0.150588
1430	0.169574	0.000477	0.507485	0.044519	0.085973	7.25714	6.04	0.5613	10.716	0.135009
1431	0.195774	0.000278	0.399774	0.020334	0.060844	3.61335	6.04	0.5353	1.92472	0.164388
1432	0.123412	0.00024	0.401829	0.018296	0.057692	1.92669	6.04	0.4983	3.32319	0.204399
1433	0.147734	0.000407	0.403419	0.013438	0.069051	3.0145	6.04	0.4911	4.27263	0.193083
1434	0.089346	0.000247	0.4453	0.020844	0.096656	3.26661	6.04	0.5419	1.74404	0.16358
1435	0.141087	0.000238	0.37933	0.009237	0.057094	1.95147	6.04	0.49	1.50796	0.167222
1436	0.124545	0.000303	0.417042	0.010589	0.062177	1.24432	6.04	0.5056	3.26346	0.172279
1437	0.193295	0.000407	0.484613	0.019686	0.12451	2.10036	6.04	0.568	6.23936	0.221058
1438	0.112512	0.00025	0.423004	0.011109	0.067403	2.59585	6.04	0.4889	3.5002	0.174474
1439	0.505739	0.001164	0.627461	0.010386	0.095645	13.2424	5.57	0.8455	11.6813	0.1367
1440	0.218181	0.000176	0.573041	0.013022	0.08669	6.28598	5.57	0.6201	2.62427	0.130822
1441	0.303461	0.000229	0.461019	0.033215	0.066271	5.98461	5.57	0.662	2.50784	0.101
1442	0.2332	0.000245	0.419582	0.024835	0.077552	2.24931	5.57	0.5834	2.01021	0.106475
1443	0.28216	0.000264	0.515211	0.012668	0.085123	2.64985	5.57	0.5421	1.60624	0.127916
1444	0.281971	0.000225	0.494143	0.007114	0.053507	5.22029	5.57	0.5421	0.882303	0.151035
1445	0.18114	0.000342	0.513956	0.023054	0.092384	3.26993	5.57	0.529	1.96494	0.125591
1446	0.12147	0.00032	0.397401	0.001211	0.04836	1.34962	5.57	0.4	1.74546	0.14235
1447	0.108525	0.000256	0.468892	0.00308	0.096689	2.0315	5.57	0.479	0.966628	0.358472
1448	0.143406	0.000294	0.374179	0.009183	0.071157	1.48048	5.57	0.5003	1.1642	0.128479
1449	0.122579	0.00024	0.470393	0.001548	0.090021	0.921258	5.57	0.4624	0.99803	0.149177
1450	0.47975	0.000818	0.685555	0.018405	0.084968	11.332	5.43	0.682	7.12448	0.15948
1451	0.46075	0.000379	0.504298	0.017352	0.070124	10.2222	5.43	0.8297	4.92038	0.119596
1452	0.749213	0.000321	0.425675	0.000232	0.142522	32.0513	5.43	0.9462	2.60909	0.14509
1453	0.152943	0.000254	0.378786	0.003854	0.057818	5.22667	5.43	0.308	0.976221	0.159163
1454	0.198857	0.000263	0.363736	0.000565	0.065835	3.84447	6.69	0.3001	1.05676	0.164931
1455	0.506932	0.000305	0.41851	0.029318	0.10209	18.7155	5.43	0.7354	5.50677	0.158002
1456	0.308829	0.000293	0.400037	0.00189	0.065414	3.87806	5.43	0.712	0.937681	0.145314
1457	0.164835	0.000244	0.320992	0.010884	0.076421	6.00171	5.43	0.5343	0.800229	0.147297
1458	0.174355	0.000197	0.373502	0.055956	0.06037	3.29787	5.43	0.4828	0.416804	0.124453
1459	0.398158	0.001161	0.560073	0.009773	0.111955	8.54167	7.57	0.6944	12.8922	0.08689
1460	0.337412	0.001105	0.513578	0.02928	0.089851	8.44694	7.57	0.69	11.313	0.098907
1461	0.206562	0.000292	0.573185	0.001197	0.090944	4.98698	7.57	0.4782	5.43824	0.082641
1462	0.275796	0.000245	0.428809	1.2e-05	0.089387	6.59218	7.57	0.674	3.14711	0.069207
1463	0.317117	0.000246	0.476973	0.005264	0.072456	6.94667	7.57	0.708	2.88667	0.07725
1464	0.185057	0.000252	0.522197	0.000511	0.091176	3.87137	7.57	0.4515	2.63136	0.081948
1465	0.207374	0.000273	0.458909	0.001378	0.082118	3.84183	7.57	0.4208	4.20913	0.108663
1466	0.364378	0.000233	0.496303	0.001387	0.090973	7.34966	7.57	0.5197	2.53866	0.096873
1467	0.201133	0.000224	0.491859	0.001103	0.087885	5.25675	7.57	0.468	2.15987	0.111909
1468	0.186857	0.000221	0.483685	0.008519	0.106125	7.75476	7.57	0.4395	2.62598	0.083144
1469	0.480292	0.000234	0.436501	0.012202	0.099243	9.87702	7.57	0.722	4.77325	0.119867
1470	0.157994	0.000177	0.437147	0.006028	0.096032	2.13404	6.52	0.433	1.45382	0.098406
1471	0.141227	0.000168	0.504243	0.001239	0.071208	1.30753	7.57	0.243	1.21079	0.154708
1472	0.163229	0.000194	0.483571	0.00033	0.093781	2.06774	7.57	0.509	2.5918	0.128177
1473	0.373315	0.000956	0.453911	0.072098	0.069405	10.2376	6.52	0.5419	9.11601	0.111316
1474	0.222619	0.000337	0.523044	0.031243	0.055251	3.88771	6.52	0.581	3.31156	0.106753
1475	0.174697	0.000258	0.354775	0.015866	0.053145	2.15107	6.52	0.3663	1.17415	0.126581
1476	0.316076	0.000182	0.350909	0.028171	0.031636	4.49082	6.52	0.503	1.00167	0.10748
1477	0.261225	0.000197	0.43389	0.032903	0.087359	1.8922	5.43	0.509	1.1144	0.14272
1478	0.270722	0.000187	0.371492	0.028471	0.067505	3.49507	6.52	0.71	1.16776	0.148568
1479	0.261113	0.000225	0.418158	0.015506	0.030701	3.35525	6.52	0.32	0.73643	0.198378
1480	0.217098	0.000199	0.397345	0.016614	0.060045	1.7523	6.52	0.431	0.780523	0.188612
1481	0.255962	0.001018	0.575872	0.034915	0.061662	6.73942	6.8	0.4811	12.7326	0.125846
1482	0.154613	0.000251	0.463194	0.025454	0.057611	2.13047	6.8	0.412	2.26455	0.099904
1483	0.222605	0.000225	0.400849	0.019018	0.070095	3.68567	6.8	0.636	1.47205	0.097196
1484	0.288071	0.000203	0.358198	0.018818	0.071451	4.56564	6.8	0.8167	0.916988	0.092092
1485	0.222767	0.000189	0.416781	0.00486	0.047707	3.27109	6.8	0.654	1.1964	0.130313
1486	0.348359	0.000343	0.367625	0.020083	0.049903	13.1713	6.8	0.4674	5.93952	0.118858
1487	0.23703	0.000172	0.380175	0.001214	0.055912	8.01871	6.8	0.7793	1.9983	0.116094
1488	0.170699	0.000288	0.472781	0.001557	0.044694	2.70624	6.8	0.365	2.39633	0.13539
1489	0.320049	0.000205	0.487996	0.007757	0.071379	6.0799	6.8	0.58	1.77278	0.108106
1490	0.216774	0.000262	0.430718	0.026262	0.055239	4.14915	6.8	0.573	1.90004	0.104169
1491	0.149646	0.000248	0.377018	0.016745	0.064397	1.10565	6.8	0.613	1.62776	0.14782
1492	0.11355	0.00018	0.355591	0.014163	0.042393	0.474788	6.8	0.4438	0.747148	0.148876
1493	0.525139	0.00694	0.697674	0.043641	0.227301	4.37273	7.19	0.879	26.1649	0.105911
1494	0.956682	0.002474	0.583955	0.022004	0.108788	22.102	9.58	0.82	42.5942	0.256706
1495	0.792557	0.00092	0.509976	0.024613	0.095005	13.7371	9.58	0.758	62.6018	0.102658
1496	0.225197	0.000464	0.466459	0.017219	0.088845	4.28562	9.58	0.6244	9.43163	0.150805
1497	0.750955	0.000615	0.506	0.028763	0.083184	13.0168	9.58	0.71	46.191	0.105824
1498	1.07514	0.001712	0.512	0.025766	0.111795	15.749	9.58	0.755	77.0038	0.130763
1499	0.41011	0.000527	0.476189	0.023428	0.085718	6.60527	9.58	0.644	32.7668	0.071794
1500	0.211192	0.000293	0.428001	0.015385	0.088985	4.69297	9.58	0.602	8.27356	0.122578
1501	0.272588	0.000308	0.474595	0.025309	0.103514	6.17732	9.58	0.597	13.7078	0.126791
1502	0.243231	0.000309	0.434215	0.010258	0.090728	3.75905	9.58	0.616	9.5132	0.125285
1503	0.513787	0.000392	0.443826	0.017973	0.077606	5.54292	9.58	0.644	27.9529	0.097185
1504	0.516157	0.000445	0.469737	0.023401	0.076427	8.5043	9.58	0.692	51.7869	0.09704
1505	0.4465	0.000297	0.451941	0.021772	0.078303	4.96842	9.58	0.632	25.2061	0.100162
1506	0.246386	0.000268	0.395155	0.01271	0.101262	3.37221	9.58	0.575	9.214	0.12298
1507	0.6424	0.002742	0.613107	0.042325	0.123951	9.41848	10.46	0.762	55.284	0.148472
1508	0.621569	0.001008	0.452914	0.034512	0.128307	6.69081	10.46	0.719	67.4665	0.132986
1509	0.593854	0.000533	0.562502	0.003168	0.086224	3.9146	10.46	0.69	35.1654	0.132986
1510	0.490407	0.000528	0.446097	0.046306	0.100446	11.9476	10.46	0.629	55.4782	0.13589
1511	0.459111	0.000384	0.463571	0.029115	0.092445	9.29618	10.46	0.605	51.2196	0.154718
1512	0.624434	0.000477	0.457075	0.0111	0.081499	6.04909	10.46	0.643	64.2859	0.115248
1513	0.818652	0.000594	0.515243	0.006188	0.091763	3.75351	10.46	0.657	34.2658	0.186919
1514	0.271248	0.000217	0.478347	0.003242	0.081913	4.69921	10.46	0.537	14.6646	0.130759
1515	0.649498	0.000414	0.548272	0.011247	0.111806	12.3806	10.46	0.675	18.4116	0.140761
1516	0.319121	0.000485	0.501175	0.005739	0.088044	4.85029	10.46	0.613	33.1123	0.125356
1517	0.270346	0.000272	0.474391	0.012146	0.085575	1.71996	10.46	0.58	17.1996	0.123056
1518	0.434199	0.001441	0.448633	0.029957	0.097994	9.34464	7.46	0.7205	24.5509	0.169383
1519	0.296788	0.000382	0.394978	0.061797	0.110659	9.74932	7.46	0.6346	26.7684	0.144056
1520	0.169558	0.000269	0.416141	0.072079	0.096606	5.0722	7.46	0.5374	8.36583	0.140924
1521	0.144582	0.000208	0.405461	0.015367	0.101101	4.33822	7.46	0.6205	5.41249	0.138553
1522	0.281381	0.000259	0.389942	0.093172	0.093937	6.22144	7.46	0.6649	18.616	0.098452
1523	0.279006	0.000202	0.359511	0.053851	0.07406	5.71105	7.46	0.6213	4.21196	0.129454
1524	0.23785	0.000217	0.353843	0.016863	0.084326	3.90381	2.95	0.5414	7.62024	0.119489
1525	0.162962	0.000267	0.399587	0.007841	0.083592	2.87511	7.46	0.4719	8.20902	0.148142
1526	0.267561	0.000216	0.5105	0.018485	0.131401	6.37418	7.46	0.4956	6.30892	0.126691
1527	0.224314	0.000229	0.34444	0.05339	0.117587	4.86894	7.46	0.504	8.54599	0.131826
1528	0.174242	0.000191	0.386451	0.009623	0.095191	2.61669	7.46	0.4024	3.42886	0.177914
1529	0.21027	0.000201	0.428167	0.035886	0.070738	2.85587	7.46	0.4003	2.05572	0.167624
1530	0.288666	0.000202	0.386365	0.022783	0.088671	3.0637	7.46	0.4399	6.69321	0.188883
1531	0.148095	0.000165	0.41583	0.045894	0.083189	3.05055	7.46	0.3828	2.63519	0.234492
1532	0.262897	0.000193	0.441472	0.040746	0.121308	5.41234	7.46	0.523	9.00208	0.119021
1533	0.258543	0.000194	0.404681	0.053986	0.131708	4.24452	7.46	0.5214	8.54287	0.121549
1534	0.441605	0.001041	0.506899	0.019438	0.096635	4.69828	8.2	0.685	15.1719	0.188443
1535	1.60428	0.001548	0.581781	0.039037	0.171217	17.4707	6.52	0.89	54.0112	0.185293
1536	0.354731	0.00025	0.369924	0.014578	0.063466	3.63839	8.2	0.581	6.46507	0.20966
1537	0.25067	0.000225	0.350937	0.0061	0.05089	1.13648	7.19	0.575	9.95991	0.139694
1538	0.391773	0.000568	0.385932	0.016267	0.063803	2.67513	8.2	0.645	34.4258	0.186202
1539	0.19729	0.000294	0.399521	0.024731	0.060038	2.54236	8.2	0.562	8.07572	0.148379
1540	0.220873	0.000256	0.357535	0.007404	0.056918	1.34159	8.2	0.548	6.41225	0.159759
1541	0.236725	0.000239	0.372222	0.00973	0.069323	2.28861	8.2	0.538	12.439	0.153572
1542	0.330266	0.000248	0.331415	0.009461	0.063097	1.57093	8.2	0.544	5.31488	0.139845
1543	0.397233	0.000979	0.428614	0.046741	0.091495	6.32759	6.69	0.7229	15.2891	0.135022
1544	0.270659	0.000214	0.396777	0.014841	0.104431	7.75273	6.69	0.6463	5.2269	0.126012
1545	0.323584	0.000194	0.412384	0.022399	0.105301	3.82928	6.69	0.6713	6.66597	0.155717
1546	0.215998	0.000282	0.420912	0.057138	0.123818	3.19389	6.69	0.5218	5.90395	0.173978
1547	0.308655	0.000299	0.417767	0.025557	0.092396	9.70435	6.69	0.6886	12.8312	0.168317
1548	0.257668	0.000173	0.367893	0.025276	0.114383	3.48486	6.69	0.569	16.1477	0.17583
1549	0.118291	0.000301	0.435496	0.045605	0.110176	2.32184	6.69	0.4874	5.18037	0.198106
1550	0.216242	0.000211	0.392603	0.044304	0.107034	1.75075	6.69	0.472	6.72441	0.149999
1551	0.246735	0.000203	0.394347	0.026454	0.123485	1.61952	6.69	0.472	2.84862	0.165838
1552	0.26748	0.000171	0.392872	0.023372	0.101004	2.9994	6.69	0.461	4.42306	0.139085
1553	0.169697	0.000233	0.399856	0.03795	0.125178	2.21281	6.69	0.4891	2.5979	0.181236
1554	0.515875	0.001532	0.589021	0.017441	0.097356	14.3166	8.04	0.6946	24.0033	0.169248
1555	0.489087	0.001311	0.541673	0.046462	0.107917	8.7538	8.04	0.7153	23.3974	0.138552
1556	0.272873	0.000461	0.435673	0.009561	0.077207	8.89927	8.04	0.6911	11.2441	0.155648
1557	0.206356	0.000217	0.4085	0.003256	0.068261	6.2072	8.04	0.5547	6.05716	0.149289
1558	0.314656	0.000369	0.338797	0.004258	0.062262	12.945	8.04	0.6667	14.7366	0.150599
1559	0.297824	0.00065	0.425756	0.019774	0.081891	5.6427	8.04	0.621	7.68545	0.238502
1560	0.720282	0.000566	0.442006	0.013672	0.092463	3.97029	8.04	0.582	10.9725	0.188724
1561	0.149174	0.000378	0.431331	0.007822	0.089823	5.46419	8.04	0.5525	7.20818	0.149934
1562	0.286427	0.00031	0.461489	0.010335	0.061437	4.93667	8.04	0.5906	5.33225	0.149117
1563	0.325659	0.000398	0.46583	0.025051	0.07894	11.2758	8.04	0.65	16.0962	0.173513
1564	0.157871	0.00028	0.43997	0.021321	0.070412	6.18386	1.075	0.5686	5.49447	0.165982
1566	0.149263	0.000414	0.474207	0.003756	0.072038	4.22292	8.04	0.5584	3.99694	0.186464
1567	0.142705	0.000283	0.41862	0.00274	0.061581	4.89713	8.04	0.5377	5.03373	0.161751
1568	0.124135	0.000332	0.38311	0.001561	0.065415	3.96236	8.04	0.485	4.99768	0.182519
1569	0.222498	0.000284	0.436923	0.011037	0.087532	5.0861	8.04	0.5683	6.98792	0.225985
1570	0.099359	0.000269	0.373877	0.006491	0.071663	2.1142	8.04	0.396	2.70854	0.484563
1571	0.429332	0.001812	0.51278	0.033016	0.124745	6.19635	7.19	0.7102	20.9092	0.182803
1572	0.176208	0.000243	0.429862	0.006341	0.065062	3.07593	7.19	0.4588	1.94571	0.175864
1573	0.233217	0.000415	0.469828	0.046738	0.079491	3.53829	7.19	0.5435	7.39328	0.13789
1574	0.203584	0.000234	0.397735	0.01573	0.087096	2.92408	7.19	0.5253	4.16847	0.145987
1575	0.173048	0.000231	0.416972	0.016386	0.058179	1.74208	7.19	0.4851	1.98661	0.138791
1576	0.249037	0.000186	0.267625	0.070051	0.072052	4.46455	7.19	0.5721	2.29689	0.132856
1577	0.224843	0.000343	0.40369	0.031354	0.068686	1.77787	7.19	0.5044	6.0268	0.125564
1578	0.272587	0.000239	0.3433	0.02623	0.059472	3.3814	7.19	0.5645	6.50865	0.145589
1579	0.180766	0.000229	0.340683	0.029008	0.050068	1.88457	7.19	0.4204	2.2564	0.16274
1580	0.179969	0.00026	0.343478	0.0201	0.055667	1.34311	7.19	0.4938	8.27435	0.151909
1581	0.191059	0.000178	0.271212	0.055274	0.070233	3.37492	7.19	0.4923	3.16329	0.150907
1582	0.199629	0.000196	0.343619	0.053252	0.075871	2.5317	8.04	0.5311	1.89115	0.116504
1583	0.132227	0.000247	0.399968	0.013908	0.054092	1.81423	7.19	0.4297	2.75405	0.166866
1584	0.155747	0.00026	0.395649	0.012104	0.059629	1.03156	6.69	0.4	1.19875	0.182375
1585	0.108102	0.000212	0.390209	0.017085	0.046989	0.97922	7.19	0.4442	1.16563	0.203735
1586	0.098826	0.000207	0.33836	0.01516	0.045877	0.65548	7.19	0.3951	0.636411	0.2003
1587	0.103653	0.000176	0.398476	0.013089	0.053994	1.22965	7.19	0.398	1.18503	0.170341
1588	0.5245	0.002287	0.528427	0.047521	0.110983	12.1774	7.59	0.7977	26.8385	0.132204
1589	0.247578	0.000236	0.360009	0.007428	0.080786	6.45424	7.59	0.621	4.54242	0.14896
1590	0.381636	0.000252	0.401749	0.012898	0.070159	2.64733	7.59	0.541	4.32205	0.140773
1591	0.477067	0.000352	0.322416	0.00701	0.080887	5.16345	7.59	0.5846	9.04618	0.109539
1592	0.231997	0.000235	0.329354	0.014819	0.086806	3.63621	7.59	0.585	3.70688	0.119252
1593	0.298465	0.000227	0.333446	0.022551	0.066312	4.62272	7.59	0.6552	3.59745	0.121822
1594	0.258461	0.000203	0.338958	0.016433	0.060308	3.62769	7.59	0.56	4.00147	0.129308
1595	0.29603	0.000192	0.34171	0.015701	0.081962	2.4235	7.59	0.5684	3.33327	0.15867
1596	0.241266	0.000232	0.350049	0.005524	0.066859	1.58583	7.59	0.531	3.0123	0.123209
1597	0.115767	0.00013	0.369075	0.004975	0.069243	1.33357	7.59	0.4452	1.79951	0.159195
1598	0.204047	0.000214	0.356266	0.004195	0.075221	1.91047	7.59	0.504	3.54755	0.192949
1599	0.185272	0.000155	0.367528	0.010022	0.05345	1.99881	7.59	0.4948	2.62542	0.186989
1600	0.357847	0.001861	0.476154	0.034173	0.079481	7.75862	6.76	0.7599	20.9856	0.157292
1601	0.29387	0.000289	0.391013	0.028062	0.125706	5.28412	6.76	0.6409	8.99735	0.125018
1602	0.221151	0.000324	0.396285	0.03754	0.099894	5.16167	6.76	0.6025	8.11267	0.106681
1603	0.197882	0.00022	0.448239	0.026671	0.071349	1.72433	6.76	0.5107	2.71656	0.110959
1604	0.153838	0.000175	0.43111	0.009787	0.092307	1.50588	6.76	0.4399	1.7926	0.156598
1605	0.233107	0.000223	0.414702	0.008898	0.106664	1.76506	6.76	0.5562	2.65547	0.122107
1606	0.26485	0.0002	0.444648	0.019989	0.053212	1.49588	6.76	0.4955	2.11453	0.11582
1607	0.107893	0.000186	0.673278	0.013712	0.100357	2.61602	6.76	0.4606	1.55089	0.178169
1608	0.119173	0.000202	0.41999	0.010653	0.045561	1.71129	6.76	0.4787	3.01592	0.145895
1609	0.180045	0.000199	0.386011	0.045799	0.106864	0.742722	6.76	0.5225	1.77542	0.139706
1610	0.122553	0.000165	0.441543	0.040427	0.065263	1.64471	6.76	0.463	1.70981	0.168782
1611	0.183591	0.000202	0.475789	0.001942	0.08871	0.952071	6.76	0.4428	1.19678	0.142637
1612	0.114251	0.000186	0.37474	0.018881	0.048812	1.12541	6.76	0.4529	2.28612	0.125039
1613	0.818138	0.003188	0.686429	0.019373	0.070449	13.2401	9.65	0.8606	54.0833	0.158279
1614	0.184172	0.000191	0.532864	0.00276	0.07496	2.3655	9.65	0.5479	6.64494	0.099917
1615	2.31323	0.010491	0.585704	0.022941	0.156202	29.765	9.65	1	184.368	0.221398
1616	0.892527	0.001386	0.48845	0.06846	0.128966	53.3455	9.65	0.888	76.0237	0.184827
1617	0.152061	0.000317	0.443789	0.0029	0.06571	4.50913	8.2	0.703	14.2908	0.089731
1618	0.722316	0.000895	0.381741	0.011327	0.069025	7.37668	9.65	0.9268	70.3633	0.129722
1619	0.35643	0.000386	0.442815	0.013081	0.083538	4.93743	9.65	0.6506	16.9624	0.097646
1620	0.125019	0.000285	0.431606	0.001622	0.044104	1.57162	9.65	0.4144	3.07735	0.103868
1621	0.098295	0.000184	0.428914	0.001901	0.045686	0.898792	9.65	0.408	1.97409	0.119437
1622	0.177256	0.000236	0.366088	0.011808	0.043653	3.37258	9.65	0.4608	4.15832	0.107776
1623	0.597489	0.00052	0.406534	0.022241	0.104631	7.49911	9.65	0.6905	27.4739	0.170752
1624	0.084112	0.000187	0.456166	0.003627	0.102674	1.36017	9.65	0.4859	2.68045	0.13467
1625	0.205564	0.00012	0.399383	0.003562	0.037239	0.776479	9.65	0.5508	1.61928	0.120089
1626	0.177338	0.000168	0.474491	0.007023	0.080708	1.32594	9.65	0.4304	3.01082	0.140885
1627	0.182042	0.000178	0.418566	0.003654	0.046168	3.46551	9.65	0.5081	5.06992	0.122431
1628	0.163173	0.0002	0.480348	0.00513	0.068446	3.04566	9.65	0.5	3.44604	0.146884
1629	2.36484	0.001896	0.525584	0.038196	0.078528	70.6679	9.65	0.8914	138.703	0.208124
1630	1.13872	0.00079	0.448769	0.00984	0.090809	6.94574	9.65	0.882	136.341	0.134587
1631	0.165816	0.000188	0.412511	0.002332	0.045334	2.71553	9.65	0.64	13.5995	0.091299
1632	0.13729	0.000172	0.353331	0.001017	0.037165	1.79184	9.65	0.51	4.19339	0.151354
1633	0.145985	0.000163	0.395817	0.003635	0.075584	1.06231	9.65	0.4095	2.62258	0.1094
1634	0.281415	0.000964	0.506287	0.002862	0.083914	6.16303	6.72	0.602	5.35025	0.166042
1635	0.340634	0.000324	0.377754	0.000745	0.064258	5.49952	6.72	0.6301	7.16934	0.116417
1636	0.185032	0.000396	0.378043	0.005216	0.070724	2.51704	6.72	0.3148	4.09019	0.111927
1637	0.124443	0.000153	0.310458	0.000236	0.081323	3.11106	6.72	0.483	1.86779	0.090609
1638	0.254015	0.00027	0.313664	0.013857	0.049739	5.30572	6.72	0.568	2.02478	0.119477
1639	0.217052	0.000195	0.306461	0.008824	0.082312	11.4712	6.72	0.551	1.33745	0.132162
1640	0.065763	0.00015	0.363005	0.00728	0.044926	3.12126	6.72	0.379	0.897025	0.142895
1641	0.087226	0.000125	0.391704	0.002016	0.049668	1.63276	6.72	0.4796	1.04525	0.16808
1642	0.083608	0.000157	0.39299	0.001108	0.067451	1.51815	6.72	0.4709	1.90849	0.122657
1643	0.119629	0.000174	0.302725	0.000178	0.071329	1.23691	6.72	0.352	1.87454	0.149505
1644	0.093963	0.000143	0.376696	0.001706	0.062562	1.83078	6.72	0.4897	1.26175	0.158659
1645	0.094721	0.000148	0.466197	0.000196	0.050759	0.634639	6.72	0.2986	1.15262	0.152133
1646	0.148297	0.000123	0.373971	0.002686	0.051471	2.41287	6.72	0.429	0.822907	0.171722
1647	0.122319	0.000163	0.375685	0.001547	0.053194	0.985871	6.72	0.3732	1.0657	0.17076
1648	0.76536	0.001014	0.760478	0.018886	0.111813	15.596	6.52	0.602	8.16021	0.092509
1649	0.565586	0.000666	0.666412	0.029084	0.188362	13.481	8.2	0.7389	2.06079	0.110874
1650	0.333291	0.001748	0.481293	0.042465	0.125583	5.83202	8.13	0.626	13.7172	0.146826
1651	0.596589	0.00322	0.531074	0.032772	0.096581	6.85539	6.66	0.7062	29.4667	0.15189
1652	0.180897	0.000193	0.326489	0.000554	0.039494	5.17136	6.66	0.4914	3.4547	0.110577
1653	0.422504	0.00026	0.273679	0.002026	0.055936	7.85094	6.66	0.6534	13.8748	0.084827
1654	0.160668	0.000216	0.288858	0.003676	0.093571	3.00431	6.66	0.475	2.10715	0.138816
1655	0.165878	0.000299	0.33469	0.004602	0.0571	1.84051	6.66	0.4958	6.42007	0.098205
1656	0.198818	0.000461	0.368269	0.006619	0.058797	3.32734	6.66	0.495	8.85029	0.115402
1657	0.127063	0.000191	0.372987	0.001691	0.061463	2.17534	6.66	0.424	2.35252	0.131743
1658	0.136435	0.00016	0.321936	0.003663	0.054101	5.54335	6.66	0.4701	2.16707	0.17118
1659	0.15545	0.00014	0.270893	0.002419	0.041366	1.28791	6.66	0.467	1.54502	0.110591
1660	0.138539	0.000242	0.34999	0.002366	0.066189	2.46673	6.66	0.4873	2.83886	0.105924
1661	0.153766	0.000212	0.324442	0.002092	0.057127	2.29471	6.66	0.4507	1.28968	0.160524
1662	0.217485	0.000195	0.322954	0.006549	0.080826	2.51249	6.66	0.4338	2.26124	0.148461
1663	0.144736	0.000198	0.310872	0.001662	0.076032	1.7233	6.66	0.4663	2.37449	0.127028
1664	0.112406	0.000153	0.325777	0.003086	0.059537	1.56023	6.66	0.3881	1.02303	0.145111
1665	0.137911	0.000145	0.370314	0.002335	0.058503	0.329116	6.66	0.4242	1.13362	0.124616
1666	0.100843	0.000284	0.325461	0.000661	0.059009	2.32318	6.66	0.4395	4.11074	0.113217
1667	0.127772	0.000185	0.368684	0.002406	0.081319	0.439683	6.66	0.391	0.985957	0.206269
1668	0.093317	0.000129	0.293237	0.005106	0.049644	1.81936	6.66	0.4008	1.88424	0.099201
1669	0.357348	0.00107	0.570596	0.023557	0.116008	6.58527	4.65	0.6843	11.5386	0.158148
1670	0.186146	0.000219	0.402078	0.015816	0.101763	1.27111	4.65	0.487	1.70659	0.148187
1671	0.079994	0.000255	0.403696	0.010116	0.077994	1.49284	4.65	0.4978	2.18126	0.187985
1672	0.156622	0.000227	0.499266	0.015074	0.100268	3.76621	4.65	0.3342	2.2374	0.24043
1673	0.485493	0.00132	0.56726	0.026877	0.122063	10.8451	4.89	0.71	12.8941	0.123188
1674	0.211015	0.000198	0.4286	0.002666	0.071155	2.25838	4.89	0.4608	1.11933	0.184211
1675	0.262065	0.000143	0.374668	5.9e-05	0.117518	3.04421	4.89	0.5078	3.72632	0.14589
1676	0.115193	0.000162	0.405036	0.001308	0.093752	1.51328	4.89	0.3557	1.31305	0.183462
1677	0.097559	0.000146	0.384087	7.3e-05	0.078116	0.767123	4.89	0.3149	0.319635	0.230705
1678	0.209622	0.000199	0.457855	0.000215	0.15599	1.43969	4.89	0.3808	2.81712	0.206371
1679	0.181294	0.000167	0.387426	0.011941	0.088201	0.825373	4.89	0.405	0.940008	0.170048
1680	0.160968	0.000153	0.38194	0.000181	0.069485	0.952381	4.89	0.4133	0.43254	0.213709
1681	0.406192	0.001965	0.61515	0.047819	0.102037	10.4481	6.69	0.735	46.3336	0.127706
1682	0.239344	0.00017	0.411979	0.018545	0.06902	4.83601	7.46	0.6423	3.12425	0.110085
1683	0.213191	0.000245	0.279125	0.000197	0.038902	3.52595	6.69	0.51	3.93219	0.100721
1684	0.131256	0.000263	0.281741	0.000554	0.034104	2.53167	6.69	0.5084	3.94787	0.135281
1685	0.110293	0.000199	0.376631	0.000593	0.04413	1.0142	6.69	0.4407	2.51485	0.124649
1686	0.2663	0.000243	0.357761	0.001501	0.120551	1.30204	6.69	0.5909	3.75021	0.158574
1687	0.25686	0.000193	0.394054	0.001156	0.039076	1.04649	6.69	0.4811	2.88176	0.111384
1688	0.146622	0.000273	0.333899	0.000852	0.083913	3.00262	6.69	0.5625	2.21204	0.145502
1689	0.112614	0.000197	0.337719	0.00394	0.03572	1.77052	6.69	0.456	1.73439	0.183722
1690	0.136614	0.000152	0.337075	0.001453	0.038679	0.77881	9.65	0.507	3.475	0.194898
1691	0.459445	0.00081	0.629976	0.009902	0.094213	13.1882	4.97	0.8101	10.4864	0.103911
1692	0.6553	0.000432	0.577863	4.3e-06	0.111438	20.6527	4.97	0.9344	10.6673	0.146659
1693	0.438702	0.000262	0.399192	3.2e-06	0.099836	10.5378	4.97	0.6909	9.25321	0.125848
1694	0.119515	0.000181	0.457068	0.000481	0.064944	3.45074	4.97	0.4791	3.68664	0.151971
1695	0.101676	0.000202	0.508273	0.000801	0.071489	1.73228	7.57	0.3764	0.906613	0.172755
1696	0.189137	0.000188	0.395729	0.001257	0.067363	2.13512	4.97	0.3772	2.37584	0.1424
1697	0.173755	0.000224	0.468545	0.001329	0.067752	3.82472	4.97	0.4393	5.15307	0.194061
1698	0.176838	0.00015	0.471658	0.000904	0.072284	2.85446	4.97	0.378	1.05389	0.180645
1699	0.252168	0.000263	0.498692	0.006883	0.06267	4.44553	4.97	0.5867	4.17076	0.149939
1700	0.116536	0.000202	0.375291	0.001189	0.071526	1.18902	4.97	0.3499	1.12235	0.197184
1701	0.182237	0.000153	0.534282	0.000207	0.075802	0.938119	4.97	0.319	0.854731	0.181557
1702	0.079737	0.000165	0.56699	0.001311	0.163629	0.329902	4.97	0.3048	0.488255	0.288293
1703	0.363354	0.000501	0.491419	0.00483	0.060262	5.08166	2.93	0.6902	4.71271	0.152614
1704	0.349424	0.000561	0.453409	0.00146	0.107062	9.50664	5.05	0.767	6.65876	0.146165
1705	0.244227	0.000201	0.319276	0.001013	0.055354	19.8843	5.05	0.7132	3.13168	0.134373
1706	0.141252	0.000111	0.308742	0.008229	0.095993	3.75198	5.05	0.4788	3.08944	0.17411
1707	0.119394	0.000157	0.540367	0.019273	0.093835	6.47329	5.05	0.3475	0.622747	0.205465
1708	0.110563	0.000206	0.405538	0.00045	0.068251	4.69752	5.05	0.4187	1.6814	0.203772
1709	0.627951	0.000816	0.701783	0.006402	0.150336	12.4911	2.95	0.881	10.6768	0.094678
1710	0.862351	0.000361	0.295898	0.00184	0.127443	36.8144	2.95	0.9889	13.6946	0.130647
1711	0.537153	0.005928	0.805519	0.058665	0.193853	4.76601	10.2896	0.865	49.0553	0.087017
1712	0.389177	0.001722	0.579973	0.08834	0.12423	9.46829	4.80185	0.8293	26.6275	0.17088
1713	0.169772	0.001171	0.474616	0.014231	0.074613	5.22822	7.12852	0.6164	6.85025	0.158809
1714	0.154519	0.00043	0.371166	0.014419	0.058245	4.23452	7.12852	0.6164	4.61821	0.142323
1715	0.195515	0.000453	0.52962	0.072304	0.079017	7.14202	7.12852	0.5788	9.61168	0.128976
1716	0.134644	0.000397	0.430001	0.020417	0.065132	4.34687	7.12852	0.5531	2.5507	0.147031
1717	0.124113	0.000282	0.425451	0.035279	0.060622	2.06609	7.12852	0.5157	3.8155	0.166978
1718	0.11244	0.000465	0.440205	0.011811	0.074909	2.79392	7.12852	0.5088	4.63795	0.179233
1719	0.152449	0.000307	0.501321	0.034646	0.095153	3.55016	7.12852	0.5592	2.20613	0.149137
1720	0.148506	0.000288	0.42329	0.018874	0.060883	2.42252	7.12852	0.507	2.13745	0.147944
1721	0.135797	0.000357	0.440438	0.000699	0.065745	1.44669	7.12852	0.5231	3.99741	0.17526
1722	0.333878	0.000533	0.497218	0.014622	0.115055	2.14702	7.12852	0.585	7.3235	0.195108
1723	0.128556	0.000278	0.423259	0.043812	0.067932	2.22765	7.12852	0.506	4.63636	0.148629
1724	0.442015	0.001185	0.613932	0.016978	0.092204	12.4082	5.84	0.847	12.5283	0.126496
1725	0.230508	0.000223	0.575906	0.006451	0.096563	6.68871	5.84	0.6294	2.44306	0.134135
1726	0.334266	0.000243	0.43601	0.017093	0.074397	8.03205	5.84	0.6756	2.69065	0.101782
1727	0.233873	0.000284	0.419317	0.005256	0.08953	2.35158	5.84	0.4713	1.82254	0.107692
1728	0.253946	0.000301	0.540613	0.022556	0.088026	2.7382	5.84	0.5904	2.02258	0.113951
1729	0.290226	0.000232	0.470401	0.00138	0.074698	5.45112	5.84	0.55	1.22941	0.13713
1730	0.248082	0.000378	0.521161	0.001238	0.091881	3.67397	5.84	0.541	2.87913	0.133095
1731	0.128579	0.000361	0.373263	0.019501	0.050216	1.35191	5.84	0.4894	1.93216	0.137659
1732	0.109688	0.000252	0.478049	0.005393	0.083771	2.17766	5.84	0.4944	1.06736	-7.66367
1733	0.148297	0.000311	0.318825	0.002221	0.073538	1.55649	5.84	0.514	1.10677	0.125337
1734	0.120674	0.000274	0.474855	0.009176	0.105912	1.10066	5.84	0.478	1.0989	0.15737
1735	0.408703	0.000772	0.685285	0.021639	0.073441	9.46709	5.16556	0.691	6.02247	0.148787
1736	0.593114	0.000533	0.518847	0.010264	0.056887	13.4987	5.16556	0.8328	6.48003	0.10748
1737	0.763897	0.000344	0.464821	0.033588	0.176609	32.3525	5.16556	0.947	3.08767	0.157242
1738	0.176037	0.000295	0.443204	0.00062	0.071565	5.18304	5.16556	0.3089	0.983635	0.142174
1739	0.204279	0.000299	0.352907	0.009388	0.057631	3.87546	8.28037	0.3018	0.995701	0.154254
1740	0.545118	0.000388	0.441004	3.8e-05	0.099682	17.7737	5.16556	0.7405	5.21604	0.154621
1741	0.278147	0.000293	0.489345	0.116719	0.07189	4.56948	5.16556	0.7213	1.15927	0.127067
1742	0.242241	0.000268	0.390353	0.004399	0.077331	6.15709	5.16556	0.542	1.51932	0.146247
1743	0.15536	0.000186	0.375388	0.06095	0.280982	3.82717	5.16556	0.4901	0.632074	0.125485
1744	0.362334	0.001321	0.568696	0.006573	0.111891	9.32134	7.58741	0.7004	11.8459	0.120011
1745	0.40329	0.001235	0.520682	0.009285	0.089305	9.01446	7.58741	0.6907	13.0072	0.097513
1746	0.193934	0.000318	0.544773	0.135978	0.086924	5.00855	7.58741	0.5368	5.43895	0.092512
1747	0.235001	0.000266	0.411018	0.00288	0.092709	6.72046	7.58741	0.6931	3.4504	0.06899
1748	0.338175	0.000242	0.498115	0.00246	0.083074	7.16104	7.58741	0.7102	2.7168	0.082223
1749	0.16925	0.000278	0.533139	0.001147	0.092426	4.19766	7.58741	0.4547	3.14201	0.08079
1750	0.209716	0.000356	0.488404	0.009627	0.084707	4.04715	7.58741	0.4221	4.26595	0.10843
1751	0.337673	0.000276	0.486813	0.006927	0.089477	7.52584	7.58741	0.5269	2.77394	0.120553
1752	0.2016	0.000248	0.512357	0.019868	0.093321	4.8877	7.58741	0.4691	2.49731	0.101998
1753	0.190387	0.000229	0.425197	0.021159	0.105772	7.89524	7.58741	0.44	2.94618	0.088739
1754	0.453088	0.00026	0.433126	0.00217	0.109331	10.2547	7.58741	0.6502	5.06173	0.107419
1755	0.202536	0.000188	0.457928	0.022423	0.082673	2.26275	7.06556	0.4353	1.4096	0.088122
1756	0.156838	0.000193	0.507736	0.001015	0.075892	3.87221	7.58741	0.2997	1.18276	0.16227
1757	0.159746	0.000226	0.436997	0.006153	0.101407	0.771877	7.58741	0.512	2.26354	0.136939
1758	0.369445	0.001102	0.467409	0.080986	0.068925	9.57096	7.06556	0.4928	10.8893	0.109971
1759	0.003136	0.000191	0.563648	0.038507	0.047477	0.039767	7.06556	0.528	0.028169	0.104024
1760	0.166222	0.000305	0.469825	0.022294	0.060264	2.18789	7.06556	0.3667	1.47004	0.102159
1761	0.315222	0.000202	0.407128	0.009694	0.027435	3.73311	7.06556	0.5054	1.32259	0.097904
1762	0.218089	0.000229	0.500478	0.029632	0.07401	1.91932	5.16556	0.5188	1.16049	0.137298
1763	0.291912	0.000208	0.439044	0.052389	0.040831	3.58442	7.06556	0.746	0.995649	0.139383
1764	0.302672	0.000246	0.545643	0.020664	0.034874	3.3977	7.06556	0.3309	0.947678	0.167038
1765	0.250224	0.000233	0.457042	0.045539	0.067133	1.83294	7.06556	0.4421	0.963603	0.155336
1766	0.236531	0.001121	0.605114	0.036907	0.058829	6.01908	7.03111	0.486	11.0486	0.128914
1767	0.156611	0.000275	0.493797	0.174241	0.055182	2.23651	7.03111	0.416	2.63641	0.096222
1768	0.240646	0.000264	0.401434	0.065721	0.072551	3.90466	7.03111	0.645	1.33105	0.093012
1769	0.309214	0.000208	0.361612	0.037549	0.081771	4.72145	7.03111	0.826	1.40664	0.079687
1770	0.229662	0.000227	0.423634	0.005441	0.0499	3.43257	7.03111	0.6625	1.3845	0.129047
1771	0.347349	0.000398	0.380675	0.000802	0.057927	13.1937	7.03111	0.4762	5.87113	0.121678
1772	0.234596	0.000187	0.380452	0.002747	0.062719	8.29388	7.03111	0.789	1.19037	0.117432
1773	0.178244	0.000288	0.482023	0.00034	0.040068	2.7154	7.03111	0.53	3.18069	0.127004
1774	0.323607	0.000225	0.490127	0.003497	0.099447	6.20191	7.03111	0.6	1.66667	0.116023
1775	0.281654	0.000324	0.49071	0.000132	0.056441	4.1931	7.03111	0.583	1.82503	0.103453
1776	0.15078	0.000266	0.37743	0.079219	0.065755	1.1203	7.03111	0.6179	2.05595	0.112676
1777	0.121688	0.000208	0.362205	0.015361	0.041943	0.488684	7.03111	0.454	0.959133	0.145799
1778	0.556952	0.007849	0.691788	0.000671	0.216834	4.5062	7.73222	0.877	29.9119	0.094932
1779	0.827074	0.002779	0.597282	0.020887	0.10857	18.3129	9.67111	0.8229	38.4883	0.109336
1780	0.813296	0.001046	0.514867	0.02359	0.088472	14.2318	9.67111	0.76	58.3389	0.110585
1781	0.245577	0.000569	0.472465	0.037566	0.075937	4.38118	9.67111	0.6376	10.0883	0.147414
1782	0.793806	0.000707	0.508082	0.016934	0.078388	13.0746	9.67111	0.718	43.1422	0.114087
1783	1.14507	0.00202	0.511657	0.008639	0.110171	15.8156	9.67111	0.758	76.6377	0.141714
1784	0.44106	0.000621	0.479937	0.039316	0.076358	6.66122	9.67111	0.6603	24.7413	0.08523
1785	0.206677	0.000329	0.43443	0.061952	0.081372	5.05547	9.67111	0.617	11.8022	0.129044
1786	0.2876	0.000348	0.47555	0.014381	0.069275	6.51528	9.67111	0.6125	13.0219	0.127284
1787	0.253425	0.000365	0.444998	0.015652	0.070832	3.95642	9.67111	0.629	12.0874	-0.182655
1788	0.533645	0.000446	0.459439	0.010513	0.063215	5.68025	9.67111	0.6605	30.8209	0.105557
1789	0.551465	0.000479	0.471259	0.02034	0.070901	8.74862	9.67111	0.705	54.4149	0.107903
1790	0.477215	0.000349	0.430297	0.019249	0.072498	5.27301	9.67111	0.6493	19.3907	0.117586
1791	0.258022	0.000331	0.408018	0.044024	0.076822	3.44525	9.67111	0.5853	7.36705	0.138352
1792	0.519941	0.003163	0.626357	0.039139	0.124832	8.75663	10.923	0.768	44.4793	0.157617
1793	0.85457	0.001163	0.449168	0.045323	0.126465	6.95542	10.923	0.724	61.6605	0.138724
1794	0.471664	0.000632	0.576476	0.049897	0.085336	3.93572	10.923	0.697	35.6376	0.138724
1795	0.533871	0.000588	0.441852	0.005521	0.1013	12.7227	10.923	0.645	50.846	0.138574
1796	0.522594	0.000421	0.475283	0.081653	0.095888	9.79067	10.923	0.62	45.1717	0.154151
1797	0.588587	0.000514	0.473366	0.013921	0.084447	6.12119	10.923	0.655	57.3979	0.124818
1798	0.806738	0.000739	0.541007	0.02234	0.091988	4.18932	10.923	0.667	35.6669	0.188384
1799	0.282043	0.000243	0.493397	0.02106	0.08064	4.77002	10.923	0.557	18.6494	0.127601
1800	0.445408	0.000401	0.554564	0.004093	0.103086	13.4601	10.923	0.679	19.5986	0.145881
1801	0.367062	0.000525	0.497514	0.006207	0.086729	4.53108	10.923	0.622	31.4997	0.142332
1802	0.245253	0.000271	0.497018	0.023057	0.086971	2.03398	10.923	0.597	20.1805	0.133082
1803	0.43815	0.001691	0.457146	0.030396	0.09366	8.92974	8.78333	0.7375	26.6566	0.170527
1804	0.28012	0.00044	0.397801	0.068819	0.105029	9.4252	8.78333	0.6505	22.737	0.146393
1805	0.167646	0.000253	0.428232	0.117009	0.090973	5.20761	8.78333	0.5531	5.77049	0.136378
1806	0.159177	0.000221	0.412509	0.10251	0.095566	4.59227	8.78333	0.6346	5.88296	0.129104
1807	0.266494	0.0003	0.381739	0.00942	0.080905	6.45088	8.78333	0.6789	17.4101	0.112762
1808	0.311864	0.000235	0.341981	0.166339	0.065518	6.0035	8.78333	0.636	4.4342	0.135694
1809	0.257255	0.000202	0.327794	0.040993	0.068928	4.237	4.22444	0.5579	5.33022	0.124096
1810	0.144929	0.000282	0.401732	0.010678	0.070819	2.19561	8.78333	0.4857	4.85014	0.14093
1811	0.268026	0.000229	0.51448	0.021359	0.122991	6.22107	8.78333	0.509	5.59747	0.128586
1812	0.210708	0.000234	0.349381	0.007289	0.113757	4.57644	8.78333	0.519	6.82223	0.139398
1813	0.152037	0.000197	0.396601	0.052581	0.100323	1.99208	8.78333	0.4175	2.19799	0.180456
1814	0.642897	0.000249	0.445309	0.010099	0.068959	6.43727	8.78333	0.4156	1.31966	0.157222
1815	0.245379	0.000231	0.39744	0.045382	0.096559	2.57667	8.78333	0.4541	4.53587	0.178687
1816	0.114856	0.000195	0.422213	0.025712	0.082233	1.87993	8.78333	0.398	1.99763	0.215899
1817	0.251957	0.000193	0.434337	0.084419	0.104411	4.88347	8.78333	0.537	9.57748	0.131811
1818	0.313465	0.000205	0.409003	0.022214	0.120593	4.15426	8.78333	0.5369	6.93553	0.122351
1819	0.427911	0.00122	0.509795	0.018523	0.089268	4.76463	9.36444	0.695	14.9765	0.174136
1820	1.64649	0.001683	0.577321	0.030806	0.160155	23.6977	6.98111	0.891	63.6708	0.175761
1821	0.391903	0.000285	0.375706	0.078515	0.066677	3.67832	9.36444	0.596	5.14845	0.176536
1822	0.274154	0.000251	0.355039	0.014354	0.047171	1.13956	7.73222	0.59	9.58599	0.144733
1823	0.396236	0.00072	0.391394	0.00165	0.058598	4.90119	9.36444	0.657	34.2866	0.17197
1824	0.227317	0.000338	0.402903	0.030163	0.057259	2.59913	9.36444	0.577	9.4691	0.153847
1825	0.248784	0.00025	0.379302	0.050516	0.05355	1.39146	9.36444	0.558	4.6922	0.13666
1826	0.213948	0.000283	0.376043	0.007304	0.064014	2.58103	9.36444	0.557	10.6714	0.164919
1827	0.302371	0.000266	0.345121	0.011361	0.062851	1.38809	9.36444	0.557	5.95917	0.139271
1828	0.46641	0.001141	0.429692	0.046193	0.083362	6.29565	8.09852	0.7332	14.9904	0.014002
1829	0.262581	0.000229	0.441091	0.331556	0.110184	7.57284	8.09852	0.6595	7.82439	0.139912
1830	0.309473	0.000228	0.456722	0.014216	0.105703	3.67079	8.09852	0.6821	9.26993	0.179136
1831	0.214567	0.000326	0.421839	0.010372	0.109881	3.20917	8.09852	0.5377	5.67347	0.006531
1832	0.241301	0.000328	0.438735	0.137781	0.09523	9.36344	8.09852	0.7001	7.48895	0.005538
1833	0.296125	0.000172	0.364822	0.039012	0.099958	2.98359	8.09852	0.5868	5.86212	0.154185
1834	0.17944	0.000381	0.440639	0.007802	0.098105	2.70966	8.09852	0.5029	5.92866	0.063784
1835	0.135977	0.000254	0.4016	0.070312	0.09777	1.80633	8.09852	0.4937	5.35688	0.150497
1836	0.225863	0.000288	0.412865	0.036074	0.112449	1.53675	8.09852	0.4968	4.45773	0.014796
1837	0.241392	0.000172	0.425619	0.040796	0.094101	3.90641	8.09852	0.4822	6.46292	0.163727
1838	0.151231	0.000275	0.403812	0.011781	0.105739	2.13156	8.09852	0.5042	3.105	0.005104
1839	0.480804	0.001669	0.59919	0.017381	0.094031	12.8671	8.82704	0.7053	23.6041	0.157398
1840	0.63035	0.001544	0.554254	0.011477	0.104848	9.14465	8.82704	0.7257	25.6337	0.141116
1841	0.268082	0.000518	0.447857	0.109228	0.075624	10.2773	8.82704	0.7026	10.9209	0.145755
1842	0.208296	0.000256	0.413847	0.020812	0.062697	6.35575	8.82704	0.5732	5.31276	0.150171
1843	0.289832	0.000396	0.337779	0.001601	0.061256	12.891	8.82704	0.6775	13.4317	0.138868
1844	0.294897	0.000736	0.433945	0.002137	0.0818	8.0706	8.82704	0.6366	8.62696	0.132129
1845	0.762082	0.000648	0.460011	0.024738	0.092021	4.23955	8.82704	0.5995	10.534	0.144926
1846	0.145141	0.000435	0.437586	0.01676	0.082937	5.67414	8.82704	0.5712	7.59616	0.146482
1847	0.196525	0.000354	0.467729	0.011191	0.057775	5.06567	8.82704	0.6063	5.64112	0.150224
1848	0.320554	0.000436	0.478185	0.011246	0.078468	11.5085	8.82704	0.6646	13.6537	0.123323
1849	0.154057	0.0003	0.442109	0.043351	0.070571	6.16241	1.53407	0.5865	5.06125	0.175669
1851	0.156939	0.000483	0.482909	0.003567	0.065665	3.88346	8.82704	0.574	4.05801	0.190967
1852	0.143584	0.000314	0.423253	0.00392	0.0597	4.89992	8.82704	0.5557	4.82573	0.171964
1853	0.115958	0.000356	0.391404	0.002869	0.060871	3.71452	8.82704	0.5034	4.59285	0.204423
1854	0.212321	0.000307	0.441441	0.002661	0.086602	5.57699	8.82704	0.5863	6.8941	0.166453
1855	0.103542	0.000344	0.382263	0.006375	0.066149	2.11893	8.82704	0.4905	2.21939	0.207604
1856	0.38588	0.002116	0.53944	0.031134	0.114933	5.89095	7.73222	0.7223	21.4078	0.186355
1857	0.19619	0.000248	0.449514	0.144858	0.065028	3.36941	7.73222	0.4742	1.96036	0.172618
1858	0.241321	0.00052	0.48299	0.010454	0.075972	3.7378	7.73222	0.5602	7.95381	0.144889
1859	0.197767	0.000282	0.436966	0.116498	0.087933	3.01533	7.73222	0.5404	3.87979	0.139155
1860	0.183336	0.000271	0.432171	0.013229	0.057581	1.79393	7.73222	0.502	2.40064	0.13523
1861	0.259808	0.000207	0.280384	0.040966	0.072164	4.98224	7.73222	0.5876	3.08696	0.12887
1862	0.217826	0.000425	0.42151	0.023407	0.067459	1.8217	7.73222	0.5196	6.56748	0.138495
1863	0.230406	0.000308	0.357984	0.032202	0.058676	3.5023	7.73222	0.5799	7.8822	0.145724
1864	0.190634	0.000267	0.37124	0.035257	0.051161	2.04462	7.73222	0.4373	2.5698	0.1768
1865	0.195804	0.000262	0.352567	0.016475	0.055178	3.34737	7.73222	0.5106	9.02365	0.133514
1866	0.218728	0.000145	0.293206	0.042337	0.070985	3.64614	7.73222	0.5091	4.72586	0.151335
1867	0.203506	0.000222	0.352358	0.034423	0.074743	2.69213	8.82704	0.5472	2.06463	0.14698
1868	0.14085	0.000281	0.415789	0.033183	0.052263	1.72585	7.73222	0.4467	2.4937	0.149428
1869	0.154667	0.000294	0.40614	0.018551	0.058686	1.14655	8.28037	0.4171	1.71413	0.164212
1870	0.116172	0.000241	0.410174	0.00999	0.045774	1.00846	7.73222	0.4605	1.42801	0.182849
1871	0.10743	0.000251	0.360894	0.016587	0.045463	0.667703	7.73222	0.4122	0.964551	0.192394
1872	0.149866	0.00023	0.414061	0.010809	0.052966	1.25412	7.73222	0.4151	1.42096	0.161598
1873	0.411555	0.002614	0.532484	0.048848	0.104616	9.50436	8.75593	0.8004	23.2821	0.136268
1874	0.36824	0.000269	0.34808	0.440273	0.075093	6.4923	8.75593	0.6289	5.09763	0.123707
1875	0.342793	0.000274	0.408171	0.006531	0.065955	2.50303	8.75593	0.551	4.63947	0.146938
1876	0.475387	0.000446	0.354721	0.005353	0.062762	5.47611	8.75593	0.5986	10.6587	0.099786
1877	0.242409	0.000282	0.358016	0.004258	0.077471	3.69919	8.75593	0.5965	3.85135	0.107
1878	0.303505	0.000241	0.360341	0.068239	0.06439	4.79281	8.75593	0.6591	3.80067	0.124377
1879	0.266321	0.000235	0.354288	0.01187	0.060841	3.96763	8.75593	0.5791	4.74492	0.130072
1880	0.448398	0.000212	0.347405	0.016251	0.075735	2.54808	8.75593	0.5757	4.14299	0.16307
1881	0.26863	0.000252	0.353558	0.01107	0.063728	1.63639	8.75593	0.5471	3.14481	0.1223
1882	0.142299	0.000158	0.393479	0.001046	0.069377	1.35328	8.75593	0.4592	1.97485	0.148141
1883	0.169561	0.000191	0.359555	0.002255	0.071017	4.14828	8.75593	0.525	4.50972	0.176693
1884	0.307517	0.000171	0.371297	0.00229	0.051935	2.37966	8.75593	0.508	2.23732	0.13957
1885	0.348111	0.002204	0.492717	0.034532	0.078387	6.12452	8.19	0.7759	21.4761	0.152272
1886	0.292834	0.000319	0.449156	0.140117	0.088574	5.96051	8.19	0.6567	9.21759	0.122041
1887	0.171895	0.000328	0.442109	0.037894	0.100476	8.01768	8.19	0.62	7.93233	0.108523
1888	0.197566	0.000265	0.506575	0.028015	0.055591	1.64055	8.19	0.5246	3.25036	0.113641
1889	0.156979	0.000198	0.468747	0.053231	0.059939	1.62863	8.19	0.4589	2.06181	0.167889
1890	0.227737	0.000266	0.471434	0.005762	0.101959	2.58973	8.19	0.5721	3.04104	0.123819
1891	0.246685	0.000242	0.500053	0.010481	0.052735	1.9713	8.19	0.516	2.54184	0.116946
1892	0.122385	0.000221	0.690268	0.134449	0.105095	2.67755	8.19	0.4802	2.06945	0.179099
1893	0.122525	0.000216	0.460918	0.004948	0.043252	1.89053	8.19	0.5012	3.15787	0.149184
1894	0.195699	0.000237	0.446164	0.008517	0.093369	0.744705	8.19	0.538	2.11043	0.122314
1895	0.096919	0.000204	0.479351	0.070005	0.066158	1.80973	8.19	0.483	1.89209	0.177936
1896	0.14378	0.000217	0.540163	0.052129	0.097563	0.956633	8.19	0.4615	1.67104	0.145867
1897	0.12393	0.000205	0.424483	0.002411	0.049786	2.56829	8.19	0.4731	2.44704	0.134197
1898	0.508895	0.003725	0.709832	0.018796	0.071465	8.97535	10.8589	0.8614	41.3935	0.189968
1899	0.18708	0.000231	0.54261	0.341015	0.071231	2.47273	10.8589	0.5549	4.42602	0.114194
1900	2.11142	0.012765	0.584809	0.000159	0.148501	27.2605	10.8589	0.9974	210.448	0.169823
1901	0.901779	0.00144	0.500591	0.186798	0.117516	31.4068	10.8589	0.8937	105.409	0.181721
1902	0.155486	0.000332	0.452964	0.069875	0.063834	4.77708	9.36444	0.7039	16.893	0.097718
1903	0.72865	0.001006	0.408598	0.002553	0.070392	6.40768	10.8589	0.9285	87.0874	0.143286
1904	0.369208	0.000367	0.437855	0.040745	0.082659	5.29836	10.8589	0.6581	21.4522	0.110223
1905	0.139987	0.000243	0.447736	0.012291	0.048095	1.57889	10.8589	0.4209	3.54853	0.112971
1906	0.11608	0.000209	0.448543	0.001882	0.044812	1.15493	10.8589	0.419	2.29899	0.13874
1907	0.232999	0.000267	0.479552	0.00237	0.044955	3.39405	10.8589	0.4678	5.20812	0.133785
1908	0.601536	0.000628	0.429911	0.003196	0.101573	7.69402	10.8589	0.6955	31.5946	0.183964
1909	0.08531	0.00024	0.49225	0.071794	0.100937	1.41706	10.8589	0.4949	2.99758	0.153229
1910	0.165915	0.000151	0.402973	0.004535	0.043216	0.99457	10.8589	0.5506	2.38686	0.143593
1911	0.17768	0.000211	0.493764	0.007139	0.075237	1.36699	10.8589	0.4394	4.97118	0.15849
1912	0.176733	0.000248	0.469324	0.005358	0.046246	3.59799	10.8589	0.5161	7.29433	0.118892
1913	0.165587	0.000233	0.50995	0.002143	0.070148	2.6067	10.8589	0.507	4.33568	0.142249
1914	3.01222	0.002116	0.513844	0.001281	0.078088	60.309	10.8589	0.8986	212.99	0.202686
1915	1.06182	0.000844	0.48092	0.033833	0.091167	7.03936	10.8589	0.8828	160.521	0.134506
1916	0.126331	0.000235	0.431154	0.033956	0.044029	2.78893	10.8589	0.645	15.0962	0.095598
1917	0.144858	0.00021	0.39593	0.001204	0.036628	1.7487	10.8589	0.5108	5.51171	0.162762
1918	0.180585	0.000172	0.428687	0.001412	0.071545	0.961305	10.8589	0.412	2.94216	0.129736
1919	0.327262	0.001129	0.513532	0.000148	0.080642	6.67615	7.42593	0.613	6.26704	0.129715
1920	0.351274	0.000379	0.391586	0.005548	0.065246	6.27625	7.42593	0.6401	6.95551	0.118876
1921	0.098727	0.000425	0.42608	0.022414	0.070488	2.81057	7.42593	0.4891	4.50869	0.112532
1922	0.13822	0.000176	0.310874	0.002109	0.063188	3.15324	7.42593	0.5098	1.68739	0.099611
1923	0.312	0.000315	0.301373	0.000596	0.052313	5.44282	7.42593	0.577	2.32585	0.136075
1924	0.211946	0.000222	0.311642	0.007688	0.064185	10.7986	7.42593	0.56	1.28848	0.125203
1925	0.067524	0.00017	0.343452	3.8e-05	0.040317	3.33566	7.42593	0.3895	1.28492	0.147867
1926	0.125893	0.000166	0.390578	0.014467	0.046581	1.82557	7.42593	0.4902	1.13908	0.13554
1927	0.134272	0.000173	0.405104	0.001353	0.062106	1.62188	7.42593	0.4819	1.85034	0.125458
1928	0.094072	0.000212	0.281398	0.001576	0.060582	1.27773	7.42593	0.363	1.12317	0.131125
1929	0.118872	0.000158	0.404788	0.009019	0.056285	1.87041	7.42593	0.4918	1.55217	0.14702
1930	0.100675	0.000164	0.468486	0.000613	0.04931	1.91356	7.42593	0.33	0.867704	0.122538
1931	0.17042	0.00016	0.382181	0.00024	0.041639	2.4387	7.42593	0.4455	1.07046	0.181261
1932	0.127263	0.000201	0.361572	0.001527	0.037528	1.28663	7.42593	0.3828	1.52036	0.148377
1933	0.603558	0.000975	0.772783	0.025526	0.111802	11.4655	6.98111	0.611	6.63703	0.091354
1934	0.603813	0.000599	0.676185	0.003675	0.175466	14.2509	9.36444	0.7491	2.88754	0.144884
1935	0.431963	0.002125	0.490759	0.041267	0.115505	6.77756	9.26778	0.6408	11.2299	0.119212
1936	0.541267	0.003851	0.529631	0.021822	0.091835	6.72103	7.42148	0.5092	25.5619	0.146169
1937	0.185149	0.000215	0.39505	0.516701	0.040565	7.17108	7.42148	0.5092	3.49756	0.104257
1938	0.435861	0.000301	0.305348	0.000295	0.052954	7.64876	7.42148	0.6599	11.9061	0.080061
1939	0.151695	0.000252	0.350427	1.3e-06	0.091494	3.12159	7.42148	0.4895	2.77287	0.122846
1940	0.175506	0.000337	0.404875	0.004293	0.054152	2.61409	7.42148	0.51	8.25317	0.099253
1941	0.203733	0.000514	0.462037	0.0027	0.053302	4.69666	7.42148	0.5101	8.82605	0.113392
1942	0.132076	0.000209	0.386011	0.009527	0.060088	2.33725	7.42148	0.4398	2.76585	0.120739
1943	0.122473	0.000175	0.375997	0.002088	0.05288	2.86556	7.42148	0.485	2.65898	0.144746
1944	0.140994	0.000179	0.346688	0.002082	0.042111	1.41497	7.42148	0.479	1.72954	0.117955
1945	0.167669	0.000257	0.423172	0.001222	0.065803	3.10405	7.42148	0.5017	3.67212	0.125091
1946	0.156518	0.000246	0.392775	0.001191	0.056488	2.59318	7.42148	0.465	1.31843	0.145607
1947	0.138392	0.000236	0.392977	0.004078	0.078727	2.82813	7.42148	0.4477	2.06619	0.154096
1948	0.128127	0.000232	0.370704	0.003762	0.07515	1.94022	7.42148	0.4812	2.92958	0.14757
1949	0.169835	0.000145	0.385495	0.001663	0.060698	1.88236	7.42148	0.402	1.26332	0.149456
1950	0.159432	0.000176	0.446801	0.005153	0.057267	0.342028	7.42148	0.4392	1.56327	0.122786
1951	0.101856	0.000304	0.380506	0.010665	0.057795	2.56695	7.42148	0.4535	3.69215	0.112628
1952	0.135287	0.000182	0.351916	0.000365	0.075695	0.47852	7.42148	0.4054	0.898554	0.178795
1953	0.085675	0.000142	0.362752	0.000805	0.048686	1.58221	7.42148	0.413	1.9147	0.120256
1954	0.331724	0.00118	0.569664	0.025045	0.106798	6.1172	5.90074	0.7143	11.7326	0.145103
1955	0.202572	0.000246	0.408775	0.194374	0.094835	1.34413	5.90074	0.495	1.51364	0.15513
1956	0.082212	0.000307	0.402097	0.030418	0.078726	1.43952	5.90074	0.302	2.67776	0.18663
1957	0.154666	0.000231	0.497146	0.018072	0.095014	4.00828	5.90074	0.34	2.49957	0.207434
1958	0.397535	0.00141	0.572896	0.016936	0.11546	4.67803	5.12111	0.7205	12.0581	0.10944
1959	0.203608	0.000204	0.438971	0.027873	0.070172	1.35163	5.12111	0.4728	1.74616	0.125887
1960	0.250023	0.000163	0.384672	0.001119	0.096966	3.04582	5.12111	0.5188	4.17892	0.108051
1961	0.132331	0.00018	0.404884	0.001127	0.091782	2.36151	5.12111	0.3565	0.864575	0.152561
1962	0.078336	0.000163	0.383003	0.000837	0.081118	0.820137	5.12111	0.3338	0.363012	0.181248
1963	0.19692	0.000221	0.469913	0.000879	0.118015	1.47178	5.12111	0.3926	1.96899	0.168776
1964	0.124423	0.000186	0.388447	8.6e-06	0.08521	0.820327	5.12111	0.4231	0.590027	0.136943
1965	0.133673	0.000172	0.403244	0.001216	0.06629	1.06888	5.12111	0.4192	0.839272	0.193534
1966	0.4089	0.002216	0.617791	0.04519	0.087595	11.1116	8.28037	0.7401	27.8708	0.168218
1967	0.234886	0.000199	0.41683	0.28342	0.057559	4.65379	8.78333	0.6463	2.07072	0.103982
1968	0.216054	0.000298	0.275548	0.000862	0.036996	3.56207	8.28037	0.5212	5.58687	0.111163
1969	0.111391	0.000293	0.293634	0.002128	0.033795	1.92989	8.28037	0.5026	3.44532	0.142933
1970	0.112883	0.000244	0.381692	0.003141	0.044551	1.04454	8.28037	0.4632	1.47379	0.139288
1971	0.278084	0.0003	0.328836	0.000434	0.106977	1.32461	8.28037	0.6079	2.14637	0.169699
1972	0.245224	0.000279	0.379089	0.001505	0.034237	1.4264	8.28037	0.4931	3.26568	0.131504
1973	0.150313	0.000266	0.310321	0.000667	0.0931	3.09929	8.28037	0.5774	2.45169	0.144956
1974	0.093353	0.000237	0.343881	0.004851	0.02875	1.83119	8.28037	0.4731	1.77038	0.163812
1975	0.145012	0.000161	0.347651	0.001394	0.028738	0.823195	10.8589	0.4561	3.13425	0.18008
1976	0.430847	0.000913	0.630907	0.014423	0.092806	12.1645	4.80185	0.8209	11.3229	0.090854
1977	0.687279	0.000398	0.45969	0.032113	0.087049	21	4.80185	0.9345	13.5306	0.129388
1978	0.470132	0.000282	0.404628	3e-06	0.099056	10.6571	4.80185	0.6847	8.96309	0.117167
1979	0.129045	0.000208	0.467615	0.00051	0.066559	3.48117	4.80185	0.4862	2.16362	0.127823
1980	0.128653	0.000214	0.525026	0.00083	0.072639	1.73895	7.58741	0.3965	1.35055	0.144045
1981	0.19155	0.000194	0.452455	0.002147	0.065102	2.84134	4.80185	0.4031	4.59861	0.117094
1982	0.160481	0.000253	0.508561	0.000167	0.065138	4.65194	4.80185	0.4555	6.32834	0.145054
1983	0.186084	0.000154	0.479763	0.000868	0.070941	2.92296	4.80185	0.3913	1.16219	0.165072
1984	0.252901	0.000277	0.516234	0.009296	0.059459	4.47539	4.80185	0.6027	6.07252	0.128444
1985	0.117823	0.000205	0.400165	0.001446	0.075584	1.242	4.80185	0.37	1.81192	0.155579
1986	0.182589	0.000173	0.549666	0.000233	0.065722	0.982534	4.80185	0.3552	0.883724	0.136817
1987	0.073772	0.000191	0.591505	0.001332	0.073656	0.578097	4.80185	0.3248	0.725713	0.179024
1988	0.308503	0.000508	0.534411	0.006356	0.061609	5.49707	2.37185	0.701	4.99363	0.124104
1989	0.358995	0.000612	0.463379	0.001331	0.098408	10.0031	6.66148	0.7709	9.36461	0.137385
1990	0.276387	0.000262	0.343957	0.003868	0.043107	21.2341	6.66148	0.7225	18.4016	0.14213
1991	0.143293	0.000139	0.29775	0.007125	0.064334	3.81748	6.66148	0.4903	3.63326	0.161483
1992	0.124881	0.000189	0.538467	0.017358	0.061757	6.48103	6.66148	0.3631	0.618792	0.193765
1993	0.161485	0.000176	0.412076	0.000449	0.064162	4.76458	6.66148	0.4314	1.43413	0.15298
1994	0.506888	0.000767	0.687569	0.007096	0.14677	8.86304	4.22444	0.892	9.81164	0.088136
1995	0.905244	0.000407	0.289926	0.000539	0.121055	40.3009	4.22444	0.9892	13.5003	0.12985
1996	0.728692	0.006304	0.809817	3.77814	0.190829	4.7948	10.9693	0.865	57.3333	0.077008
1997	0.298585	0.002023	0.586248	1.70664	0.111974	9.45	4.6337	0.8315	35.0513	0.149332
1998	0.173466	0.001405	0.555132	1.63181	0.085437	5.19376	8.21704	0.4616	10.4551	0.142111
1999	0.157002	0.000502	0.394765	1.61814	0.06864	4.63595	8.21704	0.6314	6.68868	0.13608
2000	0.198668	0.000481	0.544312	4.48554	0.088523	7.57769	8.21704	0.4748	9.20171	0.122671
2001	0.116691	0.000469	0.458311	2.13507	0.07468	4.37338	8.21704	0.5687	4.10365	0.164857
2002	0.13198	0.00035	0.468941	1.96188	0.076506	2.20086	8.21704	0.3722	6.24186	0.154541
2003	0.13767	0.000611	0.479175	1.80937	0.079771	2.97322	8.21704	0.5349	6.90625	0.172831
2004	0.168887	0.000376	0.515163	1.89291	0.109761	4.49522	8.21704	0.5724	3.03591	0.128584
2005	0.153192	0.000303	0.456776	0.903964	0.075978	3.07078	8.21704	0.5207	3.51225	0.132076
2006	0.106205	0.000414	0.495186	1.21048	0.080624	1.54891	8.21704	0.5364	6.45663	0.160152
[truncated: 273 more rows]
